# Supplementary material for: Targeted long-read sequencing for high-resolution repeat profiling in myotonic dystrophy type 1
Source: Exp Mol Med. 2026 Apr 13;58(4):1203–15. doi: 10.1038/s12276-026-01683-6 (PMC13144457; doi:10.1038/s12276-026-01683-6)
Supplement: Supplementary file 2 — Supplementary Tables [file 12276_2026_1683_MOESM2_ESM.xls]

## Sheet: Supplementary Table 1
Supplementary Table 1. Summary of nanopore sequencing runs and corresponding on-target depths.
Flowcell	Target	No. of sample	Sample ID	Multiplexing	Run time (Hour)	No. of reads generated	Basecalled (Mb)	Estimated N50 (kb)	No. of reads mapped	Depth (DMPK)	Depth (CNBP)
Flongle	DMPK	1	DM01		23	19120	104	19	17908	30
		1	DM12		21	12180	158	30	11544	24
		1	DM17		22	10630	93	27	10010	14
		1	NA03697		20	5830	19	7	5106	12
	DMPK, CNBP	1	NA03697		20	7210	17	5	6325	19	21
MinION	DMPK	1	DM153		18	524930	1290	8	32165	34
		1	DM138		19.5	52700	444	30	43765	214
		1	DM151		21	80110	704	24	59689	286
		2	NA03759	1st	8	88370	398	22	38799	162
			NA04034	2nd	19	85960	147	9	31086	84
		2	NA03991	1st	8	18780	32	13	4557	34
			NA03697	2nd	24	28660	30	7	7991	22
		2	DM157	1st	17.5	189320	1550	25	99571	286
			DM154	2nd	21	52470	215	13	41420	148
	DMPK, CNBP	1	DM49		17	3300	16	26	2447	8	29
		1	DM98		22	121260	379	7	112249	52	103
		1	DM110		6	25720	106	17	24162	14	45
		2	DM97	1st	7	72580	215	7	67995	38	58
			DM115	2nd	20	80990	137	4	70307	7	35
		2	DM111	1st	6	16630	95	33	15348	9	66
			DM113	2nd	20	69830	275	13	62572	53	95
		2	DM105	Barcoded	24	166030	732	13	17505	18	62
			DM112	Barcoded					28567	20	75
		2	NA03697	1st	7	129170	178	9	44100	84	141
			NA03991	2nd	24	52720	467	12	8503	42	74

## Sheet: Supplementary Table 2
Supplementary Table 2. Methylation rates of individual alleles in clinical samples.
	Allele 1												Allele 2
Sample name	DM151	DM12	DM01	DM97	DM138	DM153	DM98	DM157	DM154	DM112	DM105	DM113	DM113	DM112	DM138	DM153	DM157	DM12	DM154	DM98	DM105	DM151	DM97	DM110	DM01
Repeat count	5	10	11	12	12	12	12	12	13	13	13	14	15	28	56	82	110	429	441	459	501	578	932	978	1047
Is repeat count >150	FALSE	FALSE	FALSE	FALSE	FALSE	FALSE	FALSE	FALSE	FALSE	FALSE	FALSE	FALSE	FALSE	FALSE	FALSE	FALSE	FALSE	TRUE	TRUE	TRUE	TRUE	TRUE	TRUE	TRUE	TRUE
Coverage	147	12	20	20	117	14	30	136	76	10	9	36	16	9	97	20	150	12	72	22	9	139	18	11	10
45765337	80.61		93.33	71.43	80	88.89	82.35	81.82	78.72	83.33	66.67	70.83	83.33	80	71.88	58.33	82.29		87.5	81.82	50	82.18	58.33	66.67	85.71
45765418	72.64		75	55.56	69.88	71.43	77.78	71.56	56.25	57.14	60	42.86	44.44	80	63.77	46.15	63.06		66.67	61.54	66.67	65.26	66.67	66.67	100
45765456	92	0	87.5	83.33	91.67	90.91	95	91.06	91.8	100	71.43	56	66.67	100	88.89	85.71	91.2		91.07	100	100	92.56	100	100	100
45765474	91.3	100	93.33	100	90	100	88.89	91.59	96.36	100	100	73.68	75	85.71	82.86	93.33	87.83		90.38	93.75	100	85.59	93.33	87.5	90
45765486	90.91		93.33	90	85	100	88.24	95.28	84.91	83.33	100	81.82	83.33	85.71	79.73	100	85.58		94.12	100	100	90.91	92.86	100	100
45765531	92.5	100	86.67	83.33	91.49	75	90	90.35	79.31	77.78	100	70.37	58.33	87.5	88.1	81.25	81.97		79.66	83.33	50	75.83	75	40	62.5
45765575	88.03	100	88.24	91.67	90.53	90.91	100	83.48	91.67	88.89	100	78.57	86.67	100	85.71	85.71	86.73		82.69	100	100	86.55	76.92	50	90
45765593	91.27	0	94.74	78.57	95.05	83.33	100	93.39	86.36	100	85.71	96.43	93.33	85.71	89.02	72.22	88.19		89.09	100	80	86.51	92.86	80	100
45765623	64.96		78.57	70	70.11	66.67	66.67	67.68	62	71.43	40	56	41.67	40	61.64	47.06	63.64		56.36	63.64	50	50	53.85	71.43	57.14
45765644		100	88.89	100	94	81.82	95	93.64	86.44	100	100	88.89	86.67	87.5	93.1	94.12	91.41		90.16	88.89	80	87.9	100	100	100
45765678	83.62	0	80	71.43	91.4	81.82	80.95	82.88	88.71	88.89	100	88.89	100	71.43	82.5	93.75	83.87		88.68	88.24	100	95.69	78.57	87.5	100
45765704	90.08	100	100	78.57	90.91	91.67	90.48	92.04	80.65	88.89	100	90	100	71.43	90.24	88.24	90.62		93.1	82.35	80	93.1	78.57	87.5	70
45765737	83.87	100	81.25	78.57	88.3	90.91	68.42	74.14	72.13	100	85.71	74.19	76.92	83.33	83.54	87.5	78.51		85.71	87.5	100	84.3	93.75	100	100
45765741	93.75	100	94.44	100	97.03	91.67	100	98.23	86.44	100	100	92.86	84.62	100	94.87	100	92.91		92.98	94.12	100	87.7	87.5	100	100
45765743	93.81		93.33	100	95.35	100	89.47	93.27	88.46	100	85.71	91.3	78.57	85.71	93.06	93.75	91.38		85.42	91.67	100	89.47	100	100	100
45765774	93.02	100	94.12	100	92	100	95.45	96.58	96.88	90	85.71	96.43	93.33	100	86.05	93.75	90		96.72	94.44	100	92.19	94.12	100	100
45765777	81.97	100	87.5	93.33	84.62	90.91	95.24	89.81	87.5	90	100	92.31	85.71	85.71	82.35	86.67	84.75		91.23	81.25	100	91.59	100	100	90
45765845	92.56	100	87.5	100	90.91	90.91	95.24	91.15	90.16	100	100	89.66	86.67	100	86.59	88.24	92.56		94.55	93.75	80	95	93.33	100	100
45765848	91.36		91.67	90	97.73	83.33	90	92.96	95.12	100	100	94.12	100	100	90.32	75	90		92.11	84.62	100	92.75	90	100	100
45765884	90.91	100	100	93.75	87.88	100	100	91.45	95.52	90	100	93.55	100	87.5	90.24	93.75	93.23		95.08	100	80	92.97	81.25	100	100
45765918	87.61		87.5	86.67	75	83.33	73.68	79	85.48	88.89	100	72.73	90.91	62.5	90.14	92.86	80.17		94	60	100	94.69	92.86	100	100
45765938	75.63		86.67	64.29	72.34	88.89	90	79.83	92.19	88.89	83.33	76.92	69.23	50	70.37	94.44	80.49		86.21	94.74	100	88.24	100	90	100
45765948	88.98		88.89	93.75	93.68	91.67	83.33	91.23	85.48	71.43	83.33	85.19	92.86	87.5	70.89	93.75	88.62		92.98	82.35	60	89.92	76.47	80	77.78
45765977	93.52		88.89	100	98.73	81.82	94.44	90.62	87.5	88.89	80	96	100	100	86.96	93.75	90.38		83.33	93.75	100	92.22	83.33	100	71.43
45765987	97.67	100	93.75	100	95	100	100	97.3	96.83	100	100	100	100	100	98.78	100	93.65		96.43	100	100	96	100	100	88.89
45766004	81.4		76.92	100	83.33	100	88.89	77.98	69.49	90	66.67	66.67	63.64	100	62.03	61.11	78.57		76.47	73.68	100	86.07	81.82	66.67	70
45766028	96.06		88.89	100	94.74	100	95	98.28	98.39	100	100	93.1	92.86	100	95.06	93.75	97.71		94.83	94.44	100	98.35	100	100	83.33
45766065	88.71	100	93.33	86.67	85.26	100	85	92.23	84.75	80	100	84.62	84.62	85.71	85.33	100	85.96		86	83.33	100	93.22	86.67	100	85.71
45766070	76.98	100	66.67	100	72.45	72.73	90.91	78.07	71.43	60	100	82.14	76.92	75	54.32	89.47	74.42		81.13	70.59	100	76.07	68.75	66.67	62.5
45766130	88.19		93.33	84.62	83.15	91.67	88.89	79.25	83.05	88.89	100	85.19	85.71	71.43	77.46	82.35	78.45		91.07	64.71	100	83.93	58.82	77.78	57.14
45766134	92.42	100	93.33	93.75	89.69	91.67	78.26	93.64	93.55	100	85.71	83.33	100	100	89.87	70.59	94.62		96.43	88.24	100	92.62	93.75	100	100
45766197	95	100	85.71	100	91.11	100	100	91.51	88.52	100	100	92.31	91.67	100	92.21	93.75	94.21		94.83	100	100	99.08	100	100	100
45766201	94.57	100	94.44	100	97.89	100	95.24	92.98	98.46	100	100	92.59	100	100	92.41	100	91.47		98.25	100	100	96.4	100	100	100
45766290	85.95	100	68.75	66.67	87.37	100	81.82	85.59	91.8	100	71.43	85.19	92.31	100	83.33	100	88.71		81.13	94.74	60	85.95	80	66.67	62.5
45766311	89.31	100	92.86	93.75	87.38	91.67	90.91	82.46	85.48	75	85.71	85.71	92.31	85.71	75.31	88.24	84.62		87.1	83.33	100	85.95	82.35	70	100
45766363	94.35	100	92.86	92.31	97.87	100	88.89	91.74	88.33	100	100	100	81.82	100	91.67	93.75	95.65		88.46	93.75	100	90.35	88.24	100	100
45766386	96.27	100	89.47	93.75	96.19	100	100	93.1	94.12	90	85.71	89.29	93.33	87.5	91.86	94.44	96.99		95	90	100	95.38	93.75	90	90
45766395	78.51	100	82.35	60	71.72	91.67	59.09	64.76	71.19	62.5	71.43	65.38	76.92	33.33	72.22	68.75	69.42		77.59	82.35	100	89.08	92.31	75	100
45766461	95.28	100	80	61.54	83.84	100	78.26	87.5	82.54	80	83.33	75	92.86	85.71	81.25	70.59	86.26		83.05	63.16	80	88.1	94.12	66.67	60
45766567	87.6	100	78.95	86.67	84.78	80	61.9	83.33	71.88	71.43	100	75	64.29	85.71	81.01	94.12	88.19		86.21	75	100	90.27	100	77.78	100
45766579	88.89		100	90.91	93.65	100	81.25	89.19	93.18	100	85.71	88.89	100	100	86.44	90.91	88.04		84.62	100	100	92.77	76.92	83.33	85.71
45766594	95.93	100	100	100	93.48	90	90.91	93.4	95.31	100	100	96.67	100	85.71	98.68	100	95.76		94.64	94.74	100	96.61	82.35	100	87.5
45766633	90	100	100	85.71	95.45	100	93.75	84.71	93.88	83.33	80	85	90	100	85.45	90.91	90.82	75	86.36	92.31	100	91.3	100	75	80
45766657	89.43	77.78	77.78	92.86	90	88.89	100	88.18	83.05	88.89	85.71	96.55	100	85.71	83.54	88.24	94.4	77.78	84.48	77.78	100	86.09	81.25	88.89	100
45766660	89.89	100	81.82	90	95.83	100	100	86.11	87.5	100	100	95.65	88.89	100	92.31	100	96.15	83.33	90	84.62	0	90.54	72.73	71.43	100
45766720	81.03	66.67	93.75	80	84.62	81.82	45	83.33	67.74	66.67	100	62.07	76.92	83.33	80.3	82.35	75.42	88.89	83.33	88.24	100	86.96	66.67	100	87.5
45766759	80.8	90	85.71	68.75	77.23	63.64	60.87	82.14	80.95	88.89	42.86	80	66.67	85.71	87.18	94.44	82.11	50	71.67	84.21	16.67	73.39	78.57	40	66.67
45766778	95.35	90.91	100	100	96	88.89	95.65	94.83	93.44	80	85.71	96.55	100	100	96.55	94.12	93.02	81.82	91.67	95	100	92.13	87.5	100	88.89
45766824	97.64	100	100	93.33	93.14	100	87.5	96.58	91.43	87.5	100	96.15	100	100	96.3	94.74	94.44	100	94.83	100	100	91.87	85.71	88.89	90
45766849	92.24	100	93.33	87.5	91.86	100	100	89.91	84.75	100	100	84	81.82	100	93.33	93.75	92.73	100	86.54	88.24	100	94.39	88.24	83.33	100
45766866	96.75	100	87.5	87.5	93.94	100	100	89.38	89.23	100	85.71	96.67	86.67	100	97.59	100	93.89	88.89	96.61	94.74	85.71	92.68	87.5	90	90
45766885	92	90	87.5	75	97.92	88.89	100	93.91	91.94	75	100	89.29	90.91	71.43	96.25	81.25	98.28	100	96.43	94.74	100	96.77	93.33	87.5	100
45766905	92.8	72.73	81.25	87.5	93.27	100	92	92.44	95.45	100	71.43	92.86	100	100	92.94	77.78	90.4	80	94.83	89.47	100	93.65	66.67	80	80
45766920	72.95	50	72.22	53.85	64.89	75	40.91	69.57	64.18	55.56	66.67	48.28	64.29	62.5	71.08	64.71	62.79	62.5	57.63	47.06	71.43	59.52	64.29	87.5	55.56
45766932	84.68	100	81.82	93.33	86.21	77.78	77.27	77.55	85.25	70	100	82.61	84.62	71.43	79.75	100	82.5	100	81.48	66.67	83.33	77.59	83.33	100	100
45766941	75.47	80	68.75	78.57	77.42	72.73	78.26	72.55	75.86	75	100	46.43	84.62	71.43	75.68	64.29	71.19	60	62.96	81.25	80	66.35	80	100	66.67
45766965	95.42	100	84.21	93.75	95.19	91.67	92	94.26	92.65	100	100	93.1	93.75	100	90.48	88.89	89.47	72.73	84.48	85	100	92.06	100	100	87.5
45766986	82.64	77.78	81.25	66.67	84.04	70	85.71	78.1	75.86	80	80	64	85.71	28.57	76.32	76.47	77.39	100	74.58	64.29	80	88.14	92.86	87.5	100
45767011	91.94	88.89	93.75	85.71	88.89	88.89	100	83.65	91.38	100	100	86.21	100	87.5	97.37	93.33	90.18	62.5	88.89	88.89	100	90.76	80	77.78	87.5
45767020	92.06	100	84.21	100	90.43	100	92	92.04	92.42	100	100	88.89	100	100	94.05	93.75	92.06	81.82	96.55	94.74	100	93.5	100	100	100
45767022	94.39	90.91	100	100	86.3	100	87.5	94.38	87.5	100	100	100	100	100	88.41	100	90.62	85.71	100	100	100	93.2	93.33	83.33	100
45767031	92.37	100	100	100	86.96	80	83.33	89.29	90.32	100	66.67	88.46	100	100	93.9	93.75	92.56	25	93.1	83.33	50	82.79	86.67	77.78	100
45767064	84.13	90	89.47	93.33	87.63	80	83.33	92.11	86.76	100	83.33	85.71	93.75	66.67	88.75	75	90	90	90.91	88.24	80	85.71	88.24	88.89	77.78
45767070	82.64	80	94.12	81.25	86.67	50	86.36	84.48	84.13	80	85.71	92.31	84.62	71.43	85.71	92.86	89.08	87.5	74.51	81.25	83.33	75	66.67	100	75
45767073	88	80	94.44	93.75	92.31	90.91	91.67	80.51	81.54	87.5	100	100	80	85.71	84.15	88.89	88.8	100	74.58	100	80	83.48	86.67	88.89	100
45767086	95.49	90.91	93.75	93.75	95.05	81.82	95.83	92.62	90.14	100	83.33	93.33	100	87.5	94.12	93.75	88.72	90	90	94.74	100	92.37	81.25	100	88.89
45767114	93.1	100	92.86	92.31	97.7	100	90	94.39	91.23	100	100	95.45	92.86	100	97.1	64.71	92.92	100	84.21	61.54	25	83	66.67	55.56	60
45767124	89.08	100	78.57	85.71	90.43	90.91	88	93.81	79.31	87.5	71.43	78.57	92.31	83.33	93.33	94.44	88.52	70	80.65	94.74	60	87.29	85.71	75	77.78
45767134	89.43	90	93.33	93.75	96.91	100	95.65	93.4	90.16	100	80	83.87	93.75	66.67	93.51	83.33	97.6	100	92.73	83.33	100	90.68	66.67	100	87.5
45767154	96.85	100	100	100	95.28	77.78	100	95.04	92.65	100	66.67	100	100	100	98.8	87.5	96.09	88.89	91.53	100	80	95.93	93.33	100	80
45767161	84.55	90	94.44	84.62	78.79	90.91	79.17	88.79	87.5	75	80	93.1	93.75	75	75.95	73.33	80.51	80	90.74	100	83.33	87.39	80	90	70
45767207	90.62	63.64	94.74	93.33	87.63	90.91	96	93.39	89.39	100	100	79.31	100	71.43	95.35	83.33	94.53	100	85.71	94.74	100	92.98	92.31	100	100
45767253	91.84	100	91.67	93.75	89.87	100	85	96.94	91.84	100	83.33	95.65	100	100	91.38	83.33	92.08	88.89	94.23	93.33	100	88.76	93.33	83.33	100
45767278	96.97	90	94.74	100	97.17	75	88.46	95.2	92.86	88.89	100	90	93.75	87.5	93.83	78.95	94.7	100	94.92	100	85.71	94.62	87.5	100	100
45767325	93.02	90	90.91	92.86	91.84	83.33	95.65	90.43	84.38	100	100	90	86.67	83.33	91.57	94.12	89.34	100	91.07	100	100	81.3	94.12	100	100
45767347	95.28	100	86.67	93.33	93.07	77.78	100	96.77	93.85	100	85.71	93.33	100	100	98.81	88.89	91.13	88.89	83.33	100	100	82.79	93.75	100	87.5
45767384	86.18	77.78	70.59	86.67	86.6	90.91	87.5	86.73	82.26	90	85.71	65.52	60	75	90.24	75	87.3	37.5	66.1	95	60	53.51	85.71	80	80
45767390	66.35	88.89	83.33	60	71.25	57.14	61.9	72.04	70.59	75	83.33	68	37.5	50	75	64.71	68.69	50	55.81	63.64	50	36.96	41.67	87.5	71.43
45767442	89.84	81.82	100	100	86.87	100	88	86.61	94.2	77.78	85.71	100	100	100	82.72	85.71	90.23	90	87.93	100	100	88.14	94.12	100	100
45767449	88.39	72.73	100	100	85.23	100	75	86.11	92.19	100	100	89.29	100	87.5	90.54	64.29	92.06	100	87.27	100	80	65.14	91.67	90.91	100
45767453	94.44	77.78	94.12	84.62	87.5	91.67	84	86.32	91.38	100	85.71	85.71	92.86	87.5	92.68	76.47	89.15	81.82	78.85	95.24	42.86	53.91	88.24	90	90
45767482	93.08	81.82	87.5	78.57	91.92	90.91	92.31	91.45	84.38	80	100	73.33	84.62	100	92.59	76.47	93.08	87.5	72.73	85	80	49.11	76.47	77.78	60
45767497	76.99	70	80	76.92	76.4	75	50	80.77	67.27	50	85.71	79.17	66.67	75	79.75	57.14	76.07	62.5	46.81	94.44	40	35.64	66.67	66.67	83.33
45767509	82.65	77.78	75	90.91	91.18	100	89.47	81.25	79.55	75	100	69.57	90.91	60	95.71	53.33	92.73	62.5	57.14	84.62	50	33.33	83.33	75	62.5
45767511	75.45	87.5	93.33	76.92	89.74	75	86.36	87.5	71.7	100	83.33	60.87	83.33	60	95.95	64.71	88.6	71.43	65.96	77.78	85.71	50.46	81.25	85.71	77.78
45767516	79.55	66.67	93.33	68.75	89.8	81.82	73.08	87.18	81.25	100	83.33	66.67	78.57	85.71	91.46	56.25	87.79	71.43	51.79	72.22	42.86	32.79	47.06	70	77.78
45767535	80.83	75	77.78	73.33	90.43	100	88	88.52	84.85	85.71	100	68.97	69.23	100	95.24	61.11	90.84	25	54.39	84.21	57.14	35.09	60	63.64	42.86
45767538	86.72	100	88.24	86.67	86.87	91.67	84.62	94.17	94.2	70	100	68.75	66.67	83.33	93.02	57.89	95.45	40	67.24	85.71	57.14	39.83	68.75	81.82	50
45767579	58.27	81.82	70.59	62.5	49.43	41.67	65.38	57.02	64.18	50	85.71	36.67	53.85	33.33	70	47.06	60.16	62.5	47.06	63.16	66.67	31.9	40	77.78	50
45767598	40.32	30	35.71	31.25	37	18.18	20	46.85	39.06	33.33	14.29	31.03	33.33	50	49.35	12.5	42.19	22.22	23.73	30	50	12.82	31.25	27.27	25
45767621	57.02	80	56.25	60	61.62	53.85	69.23	63.33	50.79	83.33	100	43.33	64.29	57.14	74.68	47.06	69.77	50	48.39	63.16	42.86	38.02	75	80	55.56
45767628	52.67	45.45	84.21	56.25	62.5	50	50	69.17	50	30	66.67	31.03	40	62.5	79.27	44.44	68.94	33.33	33.9	60	57.14	23.81	37.5	72.73	44.44
45767631	42.98	70	57.14	35.71	47.67	27.27	27.27	59.26	42.37	33.33	71.43	14.81	28.57	50	63.64	43.75	60.32	14.29	28.3	35.29	42.86	15.45	26.67	60	40
45767635	40	36.36	41.67	38.46	33.77	20	25	39.56	21.57	30	66.67	15.38	18.18	60	63.01	35.29	49.53	28.57	24.53	41.18	42.86	13.04	50	44.44	57.14
45767641	26.45	28.57	62.5	12.5	27.71	16.67	13.04	37.5	27.12	22.22	42.86	3.57	7.14	57.14	45.21	25	34.65	20	24.07	30	60	20	7.69	55.56	37.5
45767658	83.33	77.78	93.75	60	85.19	80	91.67	87.63	88.52	100	83.33	80	61.54	100	95.52	66.67	86.18	100	72.34	94.44	66.67	56.76	84.62	87.5	85.71
45767675	57.85	66.67	61.11	64.29	54.74	30	56	68.81	55	40	50	23.08	20	50	62.96	64.71	65.35	45.45	37.74	66.67	57.14	7.2	38.46	55.56	22.22
45767712	57.14	55.56	42.86	42.86	57.89	41.67	50	62.93	60.66	60	80	40	40	62.5	71.08	47.06	75.81	55.56	55.74	80	85.71	27.97	73.33	90	50
45767714	63.44	62.5	77.78	72.73	68.12	62.5	56.25	67.74	74.47	75	100	45.45	37.5	71.43	61.54	80	76.04	66.67	46	75	100	31.31	76.92	75	50
45767769	20.45	30	45.45	38.46	31.34	14.29	0	40	17.07	0	25	19.05	30	16.67	48.98	16.67	29.67	44.44	17.78	63.64	75	12.9	16.67	57.14	62.5
45767790	8.66	54.55	26.67	26.67	12.09	30.77	15.38	25	13.56	20	14.29	14.81	0	33.33	27.71	22.22	20.66	10	12.07	15.79	0	3.97	6.25	11.11	0
45767812	24.35	25	35.71	20	21.33	37.5	0	20.95	32.14	33.33	33.33	29.17	20	60	35.94	38.46	27.68	28.57	16.33	12.5	40	15.32	21.43	27.27	50
45767823	18.75	20	31.25	21.43	31.82	50	16	27.88	27.12	44.44	0	19.23	30.77	40	44.07	31.25	41.28	0	18.18	26.67	50	20.75	21.43	66.67	85.71
45767838	42.97	36.36	50	33.33	39.8	58.33	40	45.95	43.08	50	14.29	41.38	66.67	28.57	66.25	29.41	64.46	40	36.84	42.11	42.86	20.17	35.71	80	44.44
45767840	37.29	44.44	42.86	28.57	44.05	50	39.13	44.23	42.19	37.5	14.29	33.33	36.36	40	69.44	29.41	64.41	30	33.9	33.33	50	20.18	35.71	75	37.5
45767844	46.49	66.67	55.56	42.86	49.41	58.33	45	59.22	35.85	22.22	33.33	48	30.77	50	64.29	38.46	68.63	30	28.57	33.33	16.67	17.92	42.86	85.71	33.33
45767857	28.16	44.44	46.15	23.08	38.46	40	17.65	36.56	37.74	12.5	20	34.78	50	57.14	53.33	25	51.49	20	25.93	50	75	28.44	16.67	55.56	33.33
45767861	46.09	62.5	30.77	35.71	43.82	40	41.67	45.71	38.6	30	60	32.14	50	28.57	60.81	52.63	57.85	12.5	32.69	50	66.67	18.92	38.46	50	44.44
45767874	24.81	60	12.5	7.69	16.3	9.09	16.67	19.27	23.81	25	28.57	23.33	26.67	37.5	37.97	11.76	42.62	54.55	26.98	12.5	0	8.06	37.5	25	22.22
45767891	34.43	60	64.29	28.57	32.65	25	30.43	45.54	43.75	28.57	16.67	34.62	40	50	53.42	8.33	47.83	33.33	25	22.22	25	26.09	28.57	28.57	12.5
45767893	20.77	55.56	35.29	20	29.41	20	18.18	36.21	27.27	12.5	28.57	23.33	25	37.5	51.28	23.53	42.64	25	20	40	42.86	17.05	31.25	22.22	20
45767898	13.53	10	11.76	6.25	14	25	7.69	23.97	18.46	0	28.57	7.41	6.25	28.57	36.84	5.56	26.4	30	14.06	30	42.86	14.4	25	30	60
45767900	15.45	36.36	7.69	6.67	22.22	27.27	20	24.11	15	0	0	13.79	8.33	20	42.47	11.76	35.54	27.27	10.91	16.67	33.33	9.68	13.33	40	10
45767904	24.81	33.33	25	18.75	26.92	27.27	18.18	27.87	22.22	0	16.67	14.81	18.18	33.33	52.33	12.5	41.13	18.18	12.9	20	14.29	10.66	26.67	36.36	0
45767927	10.48	22.22	7.14	6.25	16.67	22.22	13.64	12.62	10.71	11.11	0	13.64	21.43	14.29	21.62	26.67	20.91	27.27	13.21	6.25	0	16.36	12.5	25	44.44
45767938	10.69	27.27	31.58	7.69	16.67	16.67	4	18.33	10.61	10	28.57	13.79	18.75	28.57	15.48	16.67	16.28	45.45	18.64	30	0	16.54	23.53	10	50
45767947	4.72	30	15.38	6.67	9.89	11.11	4.17	7.5	5.17	10	14.29	7.69	0	16.67	10.39	5.88	10.24	0	3.45	30	33.33	7.87	6.25	30	11.11
45767950	8.06	10	12.5	6.67	18.95	0	9.09	9.26	21.21	37.5	14.29	4	0	33.33	22.5	7.69	15.45	18.18	8.93	11.11	42.86	9.92	18.75	40	44.44
45767952	8.53	20	0	12.5	14.14	0	4	14.41	11.76	20	16.67	6.67	14.29	37.5	21.69	11.76	19.26	30	8.2	10.53	14.29	9.85	23.53	18.18	33.33
45767955	8.53	0	0	0	11.11	10	4	16.38	15.15	0	0	10	14.29	12.5	28.05	11.11	13.74	8.33	1.72	5.26	14.29	5.34	6.25	0	0
45767973	6.25	0	16.67	0	10.39	15.38	4.76	8.91	3.64	0	16.67	7.41	0	20	8.45	6.67	8.2	22.22	7.55	26.32	20	11.67	18.75	0	57.14
45767994	18.7	37.5	25	20	25.56	20	16.67	20	24.14	40	16.67	19.23	53.85	0	19.48	6.67	15.6	22.22	24.56	44.44	71.43	32.17	36.36	80	55.56
45768005	7.5	22.22	22.22	20	12.22	10	20.83	9.09	12.5	12.5	0	22.22	0	16.67	14.08	7.69	11.61	22.22	12.24	30.77	28.57	26.09	16.67	20	28.57
45768022	21.09	37.5	25	14.29	21.65	25	12.5	21.5	21.31	11.11	20	14.81	6.67	37.5	43.04	0	28.57	0	19.67	11.11	0	11.67	23.08	60	44.44
45768025	14.05	10	15.38	6.67	15.15	25	4.35	11.11	9.09	22.22	14.29	6.9	6.67	12.5	29.73	0	16.54	20	8.47	0	0	5.69	26.67	20	11.11
45768029	5.07	10	0	6.25	9.9	25	4	6.61	15.38	11.11	0	7.69	0	14.29	11.84	0	6.2	0	0	0	0	3.48	12.5	10	10
45768053	7.2	22.22	16.67	6.67	11.34	33.33	13.04	6.31	10.77	0	0	0	7.69	14.29	16.46	18.75	7.26	20	5.17	11.11	0	4.27	11.76	36.36	10
45768055	7.3	9.09	13.33	0	5.77	9.09	14.81	6.72	10.14	0	0	3.12	13.33	14.29	10.26	16.67	9.85	27.27	3.12	23.81	0	3.82	0	30	10
45768058	8.27	0	12.5	5.88	4.95	16.67	8	7.69	8.57	0	0	6.9	7.14	12.5	15.91	11.11	14.07	9.09	3.28	16.67	0	3.08	16.67	0	20
45768064	4.51	0	16.67	0	7	15.38	8	7.14	7.58	10	0	3.7	6.25	28.57	8.24	17.65	7.41	9.09	6.56	0	0	2.29	13.33	0	0
45768070	3.85	0	26.67	0	9.68	8.33	4.17	10.26	4.55	0	0	10.34	14.29	12.5	9.41	22.22	9.3	0	13.79	4.76	0	7.69	16.67	10	28.57
45768075	10	20	26.67	13.33	5.88	25	4	14.29	6.15	0	16.67	10.34	20	14.29	11.76	31.58	13.6	18.18	13.56	10	0	13.95	40	9.09	10
45768079	3.76	0	0	0	1.9	0	0	4.07	6.25	0	0	0	6.67	0	4.82	13.33	5.47	11.11	4.69	0	14.29	3.12	31.25	10	33.33
45768081	7.41	18.18	23.53	0	2.86	0	7.69	6.45	4.62	0	0	12.5	14.29	0	8.24	11.11	8.03	9.09	6.35	0	14.29	10.69	35.29	36.36	33.33
45768087	1.47	9.09	0	5.88	1.89	0	0	3.25	1.47	10	0	3.23	0	0	1.18	11.11	2.86	8.33	4.62	0	0	1.49	0	0	10
45768090	2.96	0	23.53	0	3.81	0	7.69	5.83	4.41	0	0	3.33	6.25	0	2.41	26.32	5.84	0	3.03	0	0	0.76	0	0	0
45768116	3.88	10	11.11	6.25	6.73	0	12.5	1.61	6.15	0	25	10	20	25	9.3	5.56	4.38	80	9.68	0	42.86	16.54	31.25	45.45	20
45768122	6.77	9.09	17.65	0	12.87	0	8.33	8.13	8.82	10	12.5	10.71	20	0	9.64	12.5	4.44	18.18	3.28	4.76	0	3.15	5.88	27.27	0
45768130	12.03	9.09	17.65	0	11	9.09	3.85	5.98	6.06	0	12.5	16.13	12.5	0	8.33	10.53	8.21	0	8.33	5	28.57	8.66	5.88	18.18	10
45768147	5.3	20	12.5	5.88	8.74	9.09	0	3.42	8.57	0	0	6.9	0	12.5	8.14	5.88	8.33	27.27	9.68	30	0	14.62	11.76	36.36	22.22
45768150	7.3	10	16.67	0	14.15	7.69	0	8	13.7	0	12.5	9.68	0	12.5	6.82	22.22	12.41	25	8.33	15	14.29	10.37	27.78	27.27	30
45768157	1.47	10	10.53	5.88	0.93	0	3.7	1.63	2.94	11.11	0	3.45	0	0	2.3	23.53	2.94	25	3.28	4.76	0	3.08	0	0	10
45768161	3.6	18.18	5.26	0	5.56	0	3.7	0.86	7.25	11.11	14.29	6.9	18.75	16.67	3.45	11.76	6.57	27.27	8.06	5.26	28.57	7.58	11.76	18.18	22.22
45768164	4	10	6.67	6.25	7.37	0	4.17	3.64	10.17	0	14.29	7.41	14.29	0	3.53	11.76	7.5	45.45	7.14	0	16.67	7.56	13.33	22.22	33.33
45768174	7.58	10	25	0	9.28	0	7.41	8.7	4.76	0	14.29	17.86	6.25	14.29	3.7	6.25	6.92	36.36	13.11	0	0	12.9	11.76	20	20
45768181	4.38	10	6.25	0	5.88	8.33	0	2.46	8.82	0	14.29	9.68	0	0	2.5	11.11	7.35	9.09	6.35	0	0	7.87	21.43	27.27	10
45768183	3.65	11.11	18.75	5.88	7.29	0	3.85	3.25	7.69	0	0	9.68	0	0	3.95	0	6.77	0	3.17	15	0	3.94	14.29	0	0
45768200	1.49	12.5	0	0	1.98	0	0	2.5	3.23	0	0	0	0	0	4.17	13.33	1.52	45.45	3.45	0	28.57	8.53	16.67	28.57	20
45768205	5.71	9.09	6.25	5.88	2.73	0	0	0.79	4.17	0	0	0	0	0	2.22	0	2.88	25	10	20	14.29	13.95	33.33	45.45	40
45768207	4.59	10	7.69	7.69	3.19	11.11	0	2.88	0	0	0	11.54	0	0	5.56	23.08	7.92	30	10.87	6.67	42.86	20	53.33	22.22	66.67
45768213	5.15	9.09	16.67	5.88	6.54	0	4.17	4.1	4.62	0	12.5	0	0	0	4.71	18.75	4.41	0	3.39	0	0	7.75	5.88	9.09	0
45768241	2.94	9.09	5.56	0	0.93	0	0		2.94	10	11.11	3.45	0	12.5	2.27	5.56	1.49	0	1.59	0	0	5.3	11.76	0	25
45768244	2.14	0	5.56	0	1.82	9.09	0	5.56	2.86	10	0	3.33	6.67	0	0	16.67	2.88	0	0	0	0	1.54	11.11	0	10
45768266	10.08	25	7.69	6.25	3.37	0	8.33	7.55	13.21	0	0	7.69	0	14.29	4.29	6.67	6.96	30	21.15	25	33.33	22.02	29.41	37.5	55.56
45768279	3.94	20	18.75	0	5.71	0	0	3.31	2.94	0	0	6.67	0	0	4.65	10.53	6.02	20	15.87	38.1	40	20.47	42.86	11.11	33.33
45768285	2.96	0	0	12.5	2.83	0	0	2.42	2.78	0	0	0	0	0	1.14	5.88	2.9	0	0	0	0	2.27	5.56	0	0
45768301	6.06	9.09	11.76	0	2.91	0	3.85	9.17	2.82	0	11.11	3.23	0	0	2.35	6.25	6.62	41.67	12.7	15.79	42.86	9.45	29.41	20	33.33
45768308	2.68	0	0	0	4.55	0	10	4.81	3.39	14.29	12.5	12.5	0	12.5	2.86	6.25	3.31	66.67	7.55	0	20	8.74	14.29	22.22	20
45768310	4.72	0	0	0	1.98	0	4.17	0.88	8.82	0	12.5	3.7	6.67	14.29	1.28	0	5.84	45.45	6.67	9.52	0	8.13	14.29	18.18	10
45768312	5.98	10	6.25	7.14	4.65	0	0	2.73	3.17	0	0	3.57	7.14	16.67	5.13	0	5.34	22.22	1.64	0	16.67	8.26	17.65	40	20
45768316	1.46	0	0	6.67	0.94	0	0	0.81	1.47	10	0	3.45	0	12.5	1.18	10.53	2.11	8.33	3.45	15	28.57	7.46	17.65	0	20
45768318	0.79	0	6.67	0	2.27	0	0	2.78	1.96	0	0	0	0	12.5	2.56	0	0.83	9.09	1.92	0	14.29	3.6	5.56	0	10
45768324	3.1	0	6.25	0	4	8.33	0	1.67	2.9	0	0	14.29	0	0	1.2	0	2.22	0	0	0	0	0.79	5.56	0	0
45768328	2.99	20	0	0	3.77	0	0	1.64	8.96	0	0	3.45	0	14.29	1.2	10.53	2.17	0	0	0	0	2.33	0	0	0
45768342	5.98	12.5	16.67	0	0	0	0	1.92	5.17	12.5	0	7.41	0	0	5.63	0	4.5	62.5	13.79	0	0	9.84	29.41	16.67	28.57
45768344	1.52	18.18	0	0	1.92	0	4	0.84	1.47	11.11	0	6.67	0	0	1.16	0	0.76	27.27	4.84	11.11	0	6.11	22.22	27.27	10
45768346	1.46	0	11.76	0	3.64	0	3.7	0	1.37	0	0	6.45	0	0	2.25	0	1.43	16.67	1.61	10	14.29	3.03	23.53	9.09	40
45768348	1.48	0	11.76	0	2.75	0	0	0	1.39	11.11	0	6.45	0	12.5	1.12	0	1.44	20	9.52	15	14.29	6.06	16.67	10	44.44
45768373	5.34	0	11.76	6.25	2.88	0	0	1.69	1.54	0	11.11	6.06	25	0	4.71	0	4.76	41.67	6.25	5.56	0	9.52	17.65	36.36	28.57
45768382	4.48	11.11	11.76	0	1.89	0	0	1.75	0	0	0	0	0	0	0	0	2.99	25	1.64	0	0	7.14	5.88	0	10
45768385	4.2	10	0	0	3.49	10	9.09	5.5	12.9	0	0	3.57	0	0	0	6.25	3.25	11.11	8.93	6.25	0	8.33	13.33	11.11	22.22
45768396	1.49	14.29	0	6.25	0.99	0	8.33	0	10.61	0	0	3.45	0	0	2.38	5.88	0	0	3.23	0	14.29	1.59	0	9.09	11.11
45768403	3.65	10	11.76	0	3	0	8	0.85	3.23	0	0	6.45	0	12.5	1.2	0	1.61	10	0	0	0	2.44	5.56	0	0
45768411	2.99	9.09	26.32	5.88	6.48	7.69	0	6.61	1.45	0	0	9.68	6.25	0	2.35	0	2.33	22.22	8.2	0	14.29	3.2	0	9.09	20
45768421	2.42	11.11	17.65	0	3.85	0	0	5.83	4.55	0	12.5	0	6.25	0	1.19	0	5.34	30	8.33	4.76	0	1.55	16.67	12.5	0
45768424	3.82	0	31.25	0	3.67	0	4.17	1.71	2.74	0	12.5	9.38	0	0	1.12	5.88	4.96	20	6.06	0	0	4.48	12.5	20	10
45768430	1.59	0	11.11	0	1.96	0	0	1.68	3.17	0	0	0	0	0	1.23	0	1.54	0	1.54	5.56	0	1.6	0	10	0
45768435	9.32	22.22	12.5	6.67	7.22	0	12.5	2.75	3.28	0	0	11.11	0	12.5	5.26	17.65	2.68	25	15.79	22.22	42.86	10.74	12.5	20	40
45768456	1.71	0	6.25	0	3.26	0	0	0.94	1.59	0	0	0	7.14	0	1.37	5.88	1.71	36.36	10.53	11.76	20	7.89	14.29	28.57	37.5
45768458	2.22	0	20	0	1.8	0	3.85	0	0	0	0	3.12	6.67	0	1.11	0	0.73	45.45	6.35	5	14.29	4.55	29.41	40	33.33
45768460	1.46	11.11	0	0	3.6	0	0	0.8	0	0	0	6.25	0	0	2.2	0	3.55	33.33	3.28	5	14.29	4.51	22.22	30	50
45768462	3.68	10	0	5.88	2.75	8.33	4	0	4.23	0	11.11	6.25	6.67	0	5.62	0	4.38	41.67	7.69	25	28.57	3.82	31.25	18.18	30
45768470	9.84	12.5	26.67	6.25	15.89	0	22.73	11.11	7.58	11.11	0	25	13.33	0	12.05	16.67	9.16	30	18.97	30	71.43	28.12	27.78	30	44.44
45768475	6.02	10	6.25	0	1.9	0	4	2.52	7.46	10	0	0	0	12.5	2.25	5.88	5.22	16.67	4.62	5	0	5.3	0	0	0
45768483	1.52	0	0	0	2.94	0	0	1.61	1.49	0	0	3.45	0	0	2.35	18.75	0	30	5.08	15	14.29	4.62	35.29	30	22.22
45768489	7.19	18.18	10.53	0	7.27	10	4	5.69	4.23	10	0	6.06	0	0	6.59	17.65	4.96	0	3.08	4.76	0	2.96	5.56	9.09	0
45768493	0.75	9.09	15.79	0	4.63	9.09	4	4.07	2.82	0	0	6.06	0	0	1.19	15.79	6.38	0	1.52	9.52	0	1.5	0	18.18	10
45768497	3.6	0	0	7.14	8.24	8.33	4.55	2.94	3.39	0	0	3.7	0	0	1.41	27.27	8.93	11.11	8.33	5.56	25	10	6.25	0	16.67
45768508	3.73	20	11.76	0	2.88	0	3.7	5.79	11.27	0	0	10.34	0	0	7.06	5	4.44	18.18	9.09	0	0	11.72	12.5	0	0
45768519	5.08	0	23.53	9.09	7.22	22.22	13.04	10.38	11.86	0	0	3.85	7.14	0	3.75	11.76	7.75	11.11	14.81	0	0	6.45	0	0	25
45768528	5.74	9.09	21.43	17.65	8.16	20	0	4.5	3.08	0	12.5	10.71	25	12.5	7.14	18.75	7.69	0	12.31	10.53	16.67	10.08	0	11.11	0
45768532	1.43	0	5.56	0	5.66	8.33	0	0.81	1.41	0	0	3.45	6.67	0	3.37	0	4.32	18.18	7.94	5.26	0	3.88	6.25	50	20
45768535	5.19	10	31.25	5.88	2.83	8.33	3.7	5.13	7.46	20	0	3.23	0	0	3.41	10.53	3.68	20	8.2	15.79	0	4	5.88	30	12.5
45768542	5.74	0	15.38	0	4.26	0	4	2.68	4.84	0	0	3.57	0	0	3.8	5.88	5.3	10	5.77	10.53	0	7.94	5.88	0	16.67
45768554	4.38	10	11.11	6.25	3.81	8.33	7.41	2.48	2.82	0	0	3.23	0	0	2.3	11.11	3.57	0	9.23	0	14.29	6.87	5.56	10	22.22
45768559	3.05	0	5.88	6.25	2.86	8.33	0	1.61	5.97	0	0	3.12	0	0	1.19	5.26	2.17	27.27	1.72	5	14.29	10	6.67	30	44.44
45768565	5.22	9.09	12.5	0	6.54	0	7.69	4.17	5.88	12.5	0	0	7.14	0	5.75	10.53	6.02	27.27	8.33	5.26	57.14	11.9	22.22	30	33.33
45768569	5.76	9.09	0	5.88	3.6	0	0	1.6	2.67	0	11.11	3.03	0	0	3.33	10.53	2.13	27.27	6.35	10	14.29	9.23	23.53	27.27	30
45768580	3.23	9.09	14.29	0	5.1	7.69	3.7	2.61	1.54	11.11	0	0	0	0	3.85	10.53	0	20	8.93	5.56	0	14.88	23.53	18.18	12.5
45768584	3.62	0	10.53	7.14	0	0	0	0.81	2.9	10	0	0	0	0	1.19	5.26	2.22	0	3.03	0	0	2.38	5.88	10	10
45768591	8.96	0	26.67	7.14	15.15	16.67	13.04	3.33	4.69	12.5	22.22	15.15	14.29	0	4.88	16.67	12.2	0	14.52	33.33	16.67	26.98	31.25	66.67	50
45768599	3.05	9.09	7.14	0	5.1	8.33	4	4.96	5.97	0	0	10	0	0	2.27	28.57	3.7	27.27	11.29	5	33.33	11.2	41.18	55.56	28.57
45768605	4.58	12.5	12.5	0	3.88	7.69	4.17	3.25	2.9	11.11	0	3.23	6.67	0	3.53	17.65	8.27	0	1.54	5.26	0	4.84	13.33	18.18	10
45768610	6.6	18.18	21.43	0	5.19	22.22	5	4.26	7.14	0	37.5	4.55	20	16.67	4.62	13.33	7.41	37.5	15.09	15.38	50	20.24	33.33	40	40
45768616	6.72	12.5	18.75	0	3.33	16.67	4.55	0.92	1.56	0	12.5	7.14	0	14.29	1.22	5.56	3.85	10	3.51	0	0	4.2	0	0	44.44
45768622	0	0	12.5	0	8.11	0	0	5	2.5	0	0	0	0	0	2.7	9.09	5.36	0	3.12	0	50	8.7	15.38	25	28.57
45768629	5.11	0	16.67	0	3.77	0	4	2.48	4.17	0	0	3.23	0	0	4.49	0	8.76	0	6.56	0	0	6.2	0	0	0
45768634	1.8	0	20	0	2.63	0	0	0	6.38	0	0	4.17	14.29	0	5.8	13.33	6.84	10	14.81	0	0	15.31	9.09	16.67	42.86
45768640	2.99	9.09	5.56	0	3.77	0	0	1.64	0	0	0	3.12	0	0	2.25	5.56	2.21	0	1.54	0	0	1.56	5.56	18.18	0
45768644	1.75	0	0	0	2.17	12.5	4.35	1.92	3.45	0	14.29	3.85	0	0	1.39	0	2.63	0	1.69	0	0	4.39	0	12.5	10
45768653	14.56	11.11	13.33	0	14.58	15.38	12.5	9.18	5.45	11.11	14.29	0	7.14	16.67	10.81	15.38	11.3	50	15.38	20	0	11.46	0	11.11	28.57
45768668	8.4	9.09	11.76	6.25	7.22	9.09	4.17	6.84	3.03	0	0	3.33	12.5	12.5	4.17	17.65	8.4	40	13.56	10.53	16.67	18.58	26.67	50	25
45768674	1.49	18.18	0	5.88	1.83	0	0	0.79	0	0	0	3.23	0	14.29	5.68	15.79	5.15	0	6.25	0	14.29	2.33	13.33	10	0
45768679	1.49	0	0	0	1.87	0	0	1.68	1.43	0	0	0	0	0	1.15	0	2.16	18.18	1.59	0	0	0.83	17.65	0	30
45768683	1.5	10	0	0	2.86	0	0	2.44	0	0	0	7.14	0	0	4.71	18.75	3.6	20	4.69	0	0	4.69	21.43	0	20
45768688	7.03	11.11	6.25	0	0	0	4	4.13	3.12	0	12.5	3.23	18.75	0	1.22	5	5	22.22	5.17	0	14.29	4.92	11.76	0	33.33
45768694	5.88	9.09	0	0	5.1	0	3.7	9.57	11.94	11.11	0	3.23	12.5	0	9.64	0	9.38	16.67	6.25	5	40	8.13	0	57.14	22.22
45768698	5.43	12.5	0	5.88	3.92	7.69	4.55	3.33	4.41	0	0	10.34	0	0	3.61	0	3.79	16.67	6.35	10.53	0	9.52	6.25	30	25
45768701	5.8	10	0	5.56	9.09	0	0	1.6	2.78	0	0	9.38	0	0	3.33	5.26	5.71	25	14.29	14.29	14.29	11.19	16.67	10	22.22
45768704	4.35	10	0	0	3.54	7.69	0	2.42	4.05	0	0	9.38	0	0	2.22	0	2.14	8.33	9.38	10.53	14.29	7.58	5.88	20	30
45768707	2.22	10	0	0	1.79	0	0	0.82	7.14	0	0	0	0	0	1.14	10.53	0.74	8.33	4.76	5	0	1.59	0	10	10
45768718	2.16	0	5.26	0	4.59	8.33	0	0.79	0	0	0	6.45	0	12.5	4.44	10	6.57	0	4.69	0	14.29	10.77	6.25	20	0
45768722	0.75	10	0	0	1.83	0	0	0.79	1.33	10	0	0	0	12.5	6.82	5	0.7	0	3.08	0	0	2.29	0	9.09	0
45768747	8.15	20	17.65	0	7.55	9.09	3.57	5	7.35	11.11	0	3.12	6.25	0	4.71	15.79	5.97	55.56	9.23	15	37.5	15.04	33.33	36.36	90
45768749	10.87	9.09	33.33	0	9.35	0	0	6.45	5.88	11.11	12.5	6.45	6.25	0	6.74	10.53	5.15	25	13.43	15	37.5	14.29	20	36.36	40
45768769	6.57	0	13.33	0	4.76	0	9.09	4.27	2.94	0	11.11	3.23	0	0	2.33	0	5.26	9.09	3.17	0	0	6.25	5.56	10	0
45768773	2.27	10	11.76	0	2.94	0	0	2.61	2.99	0	0	0	0	12.5	1.18	5.26	2.21	0	6.78	5	0	0	6.67	0	0
45768776	2.82	0	6.25	0	4.46	0	0	1.59	4.17	0	11.11	6.45	6.67	12.5	1.11	5.26	2.13	16.67	13.85	10.53	28.57	5.26	16.67	9.09	0
45768779	3.52	10	0	0	3.57	0	0	6.25	2.78	0	0	3.03	0	12.5	2.2	5.26	2.1	25	9.09	14.29	25	6.77	11.11	36.36	11.11
45768782	3.57	9.09	11.11	0	2.68	7.69	0	2.38	8.57	0	11.11	9.09	0	0	4.49	5.26	1.41	33.33	11.94	9.52	37.5	10.37	23.53	9.09	11.11
45768785	2.14	11.11	11.11	0	3.64	8.33	3.85	3.97	5.88	0	11.11	12.12	6.25	12.5	3.26	0	2.16	8.33	6.45	20	25	17.42	17.65	40	11.11
45768791	3.62	20	0	6.25	5.36	16.67	4	3.33	7.04	0	0	10.34	0	0	2.25	0	4.29	0	6.25	0	0	4.69	0	18.18	0
45768806	2.13	0	33.33	0	2.7	7.69	3.7	3.97	1.39	11.11	0	3.23	0	0	4.4	5	5.71	0	2.99	4.76	0	8.15	0	9.09	0
45768809	8.63	0	33.33	5.56	9.17	0	12	8.87	4.35	10	0	3.23	0	0	1.1	10	5.76	0	4.84	4.76	0	5.26	11.76	0	0
45768815	1.5	9.09	11.76	6.25	3.74	9.09	0	3.15	4.41	10	0	0	0	12.5	3.41	0	0.77	25	4.84	0	0	4.72	5.88	9.09	11.11
45768817	2.19	0	5.26	5.88	0.92	0	0	2.4	2.94	0	0	0	6.25	0	2.27	5.26	0.71	25	1.64	0	0	3.08	5.88	0	20
45768821	5.43	18.18	12.5	13.33	5.88	0	0	2.48	10	10	0	0	6.25	0	6.98	16.67	2.44	25	3.28	0	0	4.96	17.65	0	0
45768827	6.77	20	16.67	5.56	4.85	0	3.85	4.17	6.25	0	0	3.33	13.33	0	4.55	17.65	8.21	18.18	9.52	5.26	12.5	6.87	18.75	11.11	50
45768889	7.76	0	13.33	0	5.62	10	4.17	8.7	13.79	11.11	11.11	0	7.14	0	12.2	18.75	7.56	36.36	7.69	6.25	42.86	14.53	6.25	50	25
45768930	10.94	0	12.5	11.76	6.67	0	0	5	4.69	0	0	3.33	18.75	0	4.49	15.79	5.07	0	5.08	0	0	5.43	0	0	0
45768943	4.55	10	25	6.25	2.91	10	0	6.5	2.9	0	0	10.34	0	0	2.33	0	5.71	16.67	3.23	0	0	6.25	0	0	10
45768952	2.9	0	5.26	0	0.93	0	0	0.83	1.52	0	0	3.23	7.14	12.5	0	5.26	0.72	0	3.08	5	0	0.78	0	0	0
45768968	7.14	0	10.53	0	6.86	0	0	1.61	5.71	0	0	9.38	0	0	3.37	5.26	3.55	16.67	4.62	11.11	0	3.2	0	0	0
45768976	2.42	0	7.69	0	1.89	0	0	1.63	2.9	0	0	7.41	12.5	0	0	0	0	9.09	1.64	0	0	3.97	0	0	0
45768983	2.92	10	5.88	0	2.75	0	0	2.38	1.39	0	0	3.23	6.67	14.29	1.1	10.53	2.14	9.09	4.69	4.76	12.5	8.4	23.53	9.09	40
45768986	4.62	11.11	23.08	0	9.43	0	0	5.45	7.81	0	12.5	10.71	7.69	0	7.32	5.88	5.08	11.11	14.29	5	0	12.6	12.5	12.5	30
45768994	2.26	10	17.65	0	4.72	0	0	4.17	2.99	0	0	0	0	0	2.22	5.88	2.29	8.33	7.81	5	16.67	0.79	11.11	0	0
45769013	11.48	30	14.29	5.88	17.82	9.09	14.29	4.1	6.35	14.29	0	11.11	13.33	12.5	15.29	5.88	8.15	40	6.78	25	42.86	25.42	11.11	9.09	12.5
45769039	7.69	18.18	11.76	0	6.31	20	3.85	6.35	5.48	0	0	21.88	6.25	0	10.11	15	7.09	41.67	22.73	14.29	0	13.74	29.41	18.18	20
45769050	2.29	20	5.56	6.25	1.94	0	4.35	1.65	5.88	0	11.11	3.57	0	0	1.16	0	3.68	18.18	9.09	0	0	5.56	6.67	0	11.11
45769083	3.6	18.18	10.53	0	4.55	0	3.85	4.69	1.39	0	12.5	3.12	6.25	0	1.09	10.53	6.29	8.33	6.06	5	0	5.38	13.33	0	10
45769093	11.28	0	29.41	0	9.35	10	11.54	1.67	10.94	10	22.22	6.45	6.67	22.22	5.75	5.26	4.23	22.22	11.11	4.76	14.29	20.61	18.75	62.5	70
45769095	18.38	10	18.75	0	14.02	9.09	12.5	9.68	23.44	0	11.11	9.38	6.67	11.11	13.95	10.53	6.9	45.45	5.88	0	37.5	10.85	0	27.27	30
45769115	0.78	30	17.65	0	2.04	0	8	1.65	2.9	0	0	6.67	0	12.5	2.47	15	6.2	40	10.94	0	0	7.38	6.25	12.5	44.44
45769150	11.72	11.11	26.67	0	14	0	12.5	12.28	9.84	0	37.5	16.13	7.14	25	13.41	6.67	11.2	16.67	18.03	20	37.5	23.53	20	40	0
45769158	5.11	0	5.88	0	0.95	0	3.7	4.96	7.58	0	0	4	0	25	5.62	0	2.82	27.27	7.69	10	12.5	5.34	17.65	30	40
45769170	4.96	0	12.5	0	2.06	11.11	4.17	1.68	9.38	0	0	0	0	11.11	1.37	11.76	6.3	50	6.9	0	50	19.33	12.5	14.29	22.22
45769175	2.13	0	5.88	0	3.77	9.09	0	2.34	5.71	0	0	9.68	12.5	0	3.41	10.53	4.14	9.09	6.15	4.76	0	6.77	0	0	0
45769194	2.29	10	6.25	5.88	10.68	0	4	4.07	8.7	0	11.11	16.13	0	25	6.82	11.11	10.37	33.33	16.92	19.05	50	20.63	37.5	55.56	33.33
45769196	5.74	0	0	0	10.64	0	4.55	3.57	8.2	0	0	7.69	0	33.33	4.94	13.33	4.07	11.11	5.26	14.29	0	10.08	26.67	10	0
45769205	3.68	40	13.33	0	3.81	9.09	3.7	2.48	7.46	0	0	3.33	6.25	0	5.49	11.76	9.22	41.67	10.61	15.79	0	7.26	23.53	22.22	12.5
45769210	4.69	0	29.41	12.5	6.73	0	0	4.17	4.62	0	0	0	0	22.22	3.37	5.88	9.49	18.18	6.25	0	12.5	8.53	20	11.11	12.5
45769228	4.51	0	0	6.25	1.8	0	7.14	0.83	2.74	0	0	3.33	0	14.29	2.22	5.26	1.43	9.09	4.48	0	0	3.08	5.88	10	10
45769234	4.44	0	16.67	5.88	3.7	8.33	0	8.73	2.9	0	0	3.45	6.67	0	2.25	0	4.38	27.27	6.15	5	0	6.92	5.56	0	25
45769274	5.38	0	0	0	8.49	27.27	15.38	6.03	1.54	0	11.11	0	0	11.11	4.94	0	7.91	18.18	6.56	0	0	7.03	0	0	11.11
45769281	2.38	0	0	0	0	0	0	0	2.94	12.5	0	0	0	0	1.11	0	0.75	10	0	0	0	0.76	11.76	0	0
45769286	3.65	0	5.88	0	4.55	0	3.7	3.94	5.71	10	0	0	0	0	0	5.26	2.84	16.67	3.08	0	0	1.49	16.67	9.09	10
45769293	19.83	25	10	12.5	26.6	27.27	30.77	7.83	17.86	20	37.5	15.38	23.08	50	27.71	33.33	16.03	50	31.58	33.33	33.33	46.67	50	42.86	42.86
45769302	5.76	0	6.67	0	4.85	8.33	3.7	7.2	4.48	0	11.11	7.14	0	0	2.3	0	4.32	18.18	4.41	0	0	9.92	5.88	0	22.22
45769308	3.15	30	13.33	5.88	3.88	8.33	0	5.08	3.03	0	0	3.23	0	11.11	2.41	11.76	2.99	50	13.64	17.65	16.67	11.67	43.75	22.22	50
45769319	4.8	22.22	13.33	0	4.04	0	3.85	3.39	1.59	0	0	4.17	14.29	12.5	2.56	0	3.73	40	6.35	6.25	0	7.94	33.33	50	37.5
45769329	13.71	25	35.71	25	10.53	27.27	12.5	16.04	8.93	16.67	28.57	15.38	0	0	6.76	14.29	12.17	54.55	20.69	6.25	66.67	23.08	26.67	16.67	42.86
45769341	3.12	22.22	7.69	0	4.55	9.09	7.69	2.75	3.57	0	12.5	0	8.33	16.67	2.63	0	5.65	36.36	18.97	11.76	37.5	10.71	25	87.5	33.33
45769348	5.31	14.29	22.22	26.67	9.41	0	4.35	1.01	12	0	12.5	11.54	15.38	12.5	4.84	8.33	4.42	50	11.76	5.88	28.57	3.54	18.75	33.33	28.57
45769377	5.43	10	5.56	0	2.97	0	7.41	1.63	1.45	0	0	7.14	7.69	0	1.15	0	0.72	0	2.99	5.26	0	2.33	0	0	0
45769385	1.59	9.09	0	0	3.81	0	0	1.64	1.49	0	0	0	0	0	0	0	1.49	8.33	1.56	0	0	2.46	7.14	0	37.5
45769396	5.38	11.11	0	5.56	8.57	0	7.14	3.48	6.25	0	0	6.9	7.14	11.11	10.71	6.25	5.38	44.44	14.29	15.79	37.5	14.63	47.06	63.64	50
45769402	2.24	18.18	11.11	0	1.98	0	0	0.83	0	10	0	3.57	0	11.11	3.9	0	1.47	33.33	8.06	10.53	28.57	11.36	46.67	55.56	55.56
45769404	2.21	11.11	6.25	0	5.05	0	0	0	1.52	0	0	3.57	13.33	12.5	7.06	12.5	0	40	6.45	5.26	14.29	5.47	23.53	33.33	42.86
45769409	3.7	10	0	0	2.8	7.69	0	1.61	1.45	0	0	3.23	0	12.5	1.16	0	0.71	45.45	0	5.26	14.29	3.1	11.11	27.27	33.33
45769413	0.74	0	0	0	1.83	9.09	3.57	0	1.41	0	0	0	0	11.11	0	0	0.72	18.18	0	0	12.5	3.88	29.41	40	25
45769419	1.46	0	0	5.56	1.85	7.69	0	0.78	1.49	0	0	12.9	0	11.11	0	0	2.82	30	7.46	0	12.5	11.36	35.29	50	50
45769439	2.36	11.11	13.33	0	5.43	0	0	5.31	4.84	0	14.29	0	0	14.29	2.74	5.56	2.36	40	13.56	35.29	37.5	28	38.46	70	60
45769441	2.17	9.09	6.25	5.26	5.45	0	3.57	3.91	7.25	0	11.11	6.06	6.25	25	1.11	0	3.55	40	13.24	16.67	25	17.05	50	54.55	60
45769443	5.15	9.09	6.25	0	6.31	0	10.71	0.81	5.71	0	0	10	0	11.11	3.23	0	5.8	40	12.12	15.79	12.5	15.79	47.06	45.45	66.67
45769445	5.38	0	5.88	5.56	9.52	0	4	6.67	8.33	0	22.22	7.14	0	28.57	5.81	0	2.88	33.33	9.23	31.58	37.5	12.98	27.78	45.45	25
45769470	8.66	10	5.56	11.11	4.72	15.38	11.11	3.91	7.25	11.11	0	13.33	6.25	0	1.14	5.56	8.63	0	5.97	0	0	6.2	11.76	0	0
45769473	5.07	0	6.25	0	0.88	7.69	3.7	0.79	2.78	0	0	6.9	0	0	1.08	5.26	1.39	0	2.9	0	0	0.75	0	0	10
45769477	4.1	0	7.69	10.53	3.16	0	0	3.23	4.48	11.11	0	11.11	8.33	0	2.2	5.26	1.49	0	4.69	0	14.29	4.72	0	0	11.11
45769504	3.6	0	14.29	0	2.47	10	0	3.77	9.62	0	0	0	0	12.5	0	5.88	6.42	50	9.62	26.67	0	12.17	26.67	50	33.33
45769510	5.88	0	15.38	0	2.88	8.33	0	0.88	3.08	0	0	0	0	11.11	0	0	2.26	0	5.26	10.53	12.5	6.87	0	33.33	11.11
45769519	9.8	12.5	27.27	21.43	5.75	15.38	0	4.12	9.26	0	20	12.5	0	0	10.94	6.67	11.65	16.67	6.38	6.67	16.67	19.39	31.25	25	50
45769528	3.94	27.27	0	5.88	0	0	4	0.82	1.49	0	0	3.45	0	0	3.49	5.56	2.96	12.5	6.25	10	12.5	3.88	6.25	0	0
45769532	6.35	0	5.88	0	0.97	0	3.7	0	1.54	0	0	0	0	11.11	1.2	5.26	2.29	10	3.17	0	14.29	1.71	0	0	0
45769547	12.88	50	31.58	17.65	15.09	0	0	7.03	7.46	12.5	22.22	11.11	20	37.5	17.98	10.53	10.37	45.45	22.22	38.89	75	35.16	25	50	30
45769551	2.94	0	11.76	0	5.36	8.33	11.54	3.17	5.63	0	37.5	0	13.33	11.11	4.35	5.88	2.84	27.27	10.77	20	14.29	6.92	23.53	54.55	10
45769562	2.94	0	12.5	0	2.8	0	0	2.38	5.41	0	0	6.9	0	0	3.45	6.25	3.65	27.27	5.63	0	12.5	4	18.75	0	0
45769567	5.47	0	18.75	6.25	6.38	10	3.7	3.36	9.38	0	0	9.68	0	33.33	7.32	12.5	7.81	33.33	13.85	10.53	50	10.48	31.25	33.33	33.33
45769595	2.38	18.18	5.88	0	2.8	0	0	1.72	0	0	0	7.41	0	0	0	0	3.88	40	1.72	5.88	0	2.56	0	14.29	12.5
45769599	0.78	0	5.88	0	8.16	0	4	0	2.86	0	0	3.45	0	11.11	2.3	6.67	2.96	33.33	6.25	15	28.57	6.5	28.57	40	0
45769604	2.5	0	12.5	0	1.03	18.18	0	3.23	1.61	0	0	0	0	12.5	2.3	0	3.28	45.45	0	0	12.5	7.02	33.33	25	11.11
45769611	10.32	10	14.29	0	3.85	9.09	0	4.03	7.04	10	33.33	7.69	7.14	0	3.66	10.53	6.77	30	10.77	16.67	14.29	9.52	31.25	30	14.29
45769632	0.76	10	5.88	0	1.94	0	0	2.42	1.45	0	0	6.45	6.25	12.5	0	0	3.5	18.18	4.69	5.88	0	4.1	11.76	0	20
45769636	1.42	0	0	0	4.5	7.69	7.14	2.31	0	0	11.11	0	6.67	0	4.4	5	2.01	16.67	3.03	9.52	0	5.43	11.76	0	0
45769646	1.47	0	23.53	0	7.27	0	0	3.88	1.35	0	0	3.12	0	0	4.35	5	2.76	0	3.03	5	14.29	6.06	11.76	9.09	20
45769652	19.4	9.09	30.77	10.53	14.29	23.08	7.69	13.01	10.61	20	14.29	3.85	7.14	25	15.56	36.84	14.6	20	28.12	25	37.5	33.06	35.29	37.5	42.86
45769662	3.17	9.09	0	0	3.09	7.69	0	1.67	4.23	0	0	3.12	6.67	25	2.27	6.25	1.54	45.45	4.55	0	0	3.25	5.56	0	11.11
45769667	5.36	0	0	6.25	6.74	10	0	5.83	3.77	0	14.29	0	0	0	9.86	6.67	2.48	22.22	7.02	0	0	6.31	6.67	20	37.5
45769676	14.06	18.18	16.67	12.5	5	11.11	17.39	12.8	11.48	11.11	28.57	10.34	6.25	12.5	6.25	12.5	15.27	33.33	26.87	36.84	0	29.17	12.5	12.5	57.14
45769686	0.81	27.27	0	0	1.85	18.18	0	0.86	1.52	0	0	3.85	0	0	1.14	0	1.5	25	3.57	5.26	0	3.91	13.33	10	22.22
45769693	2.96	10	11.11	0	0	0	0	3.1	2.86	0	0	3.03	0	0	1.12	0	2.13	8.33	8.82	9.52	12.5	2.27	5.88	18.18	30
45769695	3.7	9.09	5.26	5.26	2.8	7.69	3.45	5.47	5.41	0	0	6.25	6.67	0	4.55	5.26	9.35	18.18	6.45	15	12.5	9.16	5.56	10	40
45769743	0.89	0	0	0	1.01	0	0	4.35	3.12	0	0	12	14.29	11.11	0	5.88	2.48	16.67	5.66	0	0	1.75	7.69	0	20
45769745	3.2	10	7.14	0	1	0	0	3.39	1.45	0	33.33	6.9	0	0	1.16	5.88	3.12	16.67	3.45	5.56	0	3.03	20	0	12.5
45769752	10.08	12.5	33.33	28.57	7.45	0	0	7.14	21.21	0	0	13.79	7.14	12.5	11.25	6.25	12.28	11.11	13.11	12.5	0	16.67	7.69	12.5	33.33
45769791	2.44	9.09	0	11.76	0	8.33	0	5.56	3.17	10	11.11	0	0	0	2.47	10.53	2.94	16.67	3.28	5.26	0	4.92	11.11	0	0
45769801	5.17	0	14.29	0	6.12	0	0	6.54	7.02	22.22	0	3.7	8.33	0	8.24	10	4.96	30	6.78	31.25	50	9.09	5.88	25	11.11
45769823	3.68	18.18	0	0	0.96	20	0	4.65	3.03	20	0	3.12	0	0	2.15	0	7.04	8.33	6.06	5.26	12.5	5.38	12.5	0	20
45769861	2.92	18.18	11.76	0	4.46	0	6.9	2.34	4.23	0	0	6.25	0	0	4.3	5.88	5.26	0	2.9	26.32	37.5	3.79	17.65	0	20
45769866	4.35	9.09	18.75	0	2.68	0	3.57	6.2	2.99	0	0	6.06	13.33	22.22	1.15	5.26	5.67	41.67	15.87	22.22	25	18.18	16.67	37.5	55.56
45769873	1.43	0	0	0	1.82	0	0	4.55	5.63	0	0	2.94	0	22.22	0	0	2.04	9.09	0	0	0	0.77	0	0	10
45769895	12.21	0	6.25	0	6.12	0	0	9.68	15	0	0	12.5	7.14	16.67	9.3	5.56	9.16	30	8.33	0	0	10.34	7.14	22.22	0
45769898	2.38	0	5.88	0	2.97	18.18	0	3.42	5.08	0	12.5	0	15.38	25	0	0	4.8	20	3.51	7.14	28.57	9.52	6.25	0	28.57
45769903	5	12.5	0	12.5	10.87	10	5	5.45	5.08	0	11.11	7.41	0	0	9.86	5.88	6.96	37.5	24.07	31.25	37.5	27.03	40	71.43	55.56
45769907	10.24	0	25	20	19.63	23.08	22.73	12.3	12.12	0	28.57	9.38	12.5	0	15.66	11.76	16.42	40	28.57	31.58	57.14	39.1	33.33	70	37.5
45769913	1.59	0	6.25	0	3.7	0	0	3.15	4.76	0	0	3.12	0	0	2.25	0	2.99	10	1.79	0	0	2.44	0	0	0
45769925	13.45	30	21.43	13.33	8.25	0	8	19.17	10.53	0	0	19.23	16.67	14.29	9.09	13.33	13.71	44.44	18.64	25	0	16.96	21.43	0	22.22
45769934	2.24	9.09	11.76	21.05	2.75	8.33	0	4.72	8.96	0	0	12.9	6.67	11.11	5.49	11.11	7.04	60	7.46	25	25	16.54	23.53	40	42.86
45769952	0.78	8.33	0	5.56	2	0	3.7	4	0	0	0	12.9	0	11.11	3.53	0	3.05	45.45	11.86	5.88	50	16.54	23.53	50	77.78
45769954	2.65	8.33	0	10.53	6.06	11.11	0	6.03	4.17	0	0	6.45	15.38	14.29	7.41	0	8.93	25	17.65	13.33	28.57	17.27	23.08	50	71.43
45769963	6.14	9.09	8.33	7.14	3.37	9.09	0	3.51	8.47	11.11	0	7.14	0	0	2.5	0	8.04	33.33	1.69	7.69	0	10.42	15.38	16.67	0
45769971	8.26	25	26.67	5.56	11.7	0	0	5.88	5.8	22.22	0	8	0	12.5	7.14	6.67	11.2	25	15.79	33.33	12.5	20.51	50	50	50
45769995	12.17	20	16.67	0	3.26	9.09	0	10.34	9.62	11.11	22.22	7.14	0	0	8.54	16.67	7.56	33.33	2.08	21.43	0	11.11	33.33	11.11	16.67
45770014	2.31	0	6.25	10.53	4.42	0	0	0	0	0	0	6.45	7.14	11.11	1.16	0	2.82	9.09	3.08	5.26	12.5	10.26	5.88	37.5	22.22
45770016	4.32	0	0	5.26	4.42	0	7.14	2.31	1.45	0	11.11	12.5	0	11.11	1.1	5.56	2.72	9.09	4.48	9.52	12.5	9.52	11.11	55.56	33.33
45770023	1.44	0	0	0	0	11.11	0	2.29	0	0	0	0	0	0	1.1	0	2.11	27.27	0	5.26	0	3.82	0	10	0
45770040	0	0	5.88	0	3.54	0	0	0.76	1.41	0	0	8.33	0	11.11	2.17	5.26	1.34	8.33	1.43	10.53	0	3.03	5.88	0	10
45770069	4.62	0	0	0	1.02	8.33	0	1.61	2.94	11.11	12.5	0	0	0	2.25	0	2.86	28.57	6.35	0	0	3.08	11.76	0	33.33
45770077	6.38	8.33	5.56	0	4.5	0	0	0.78	0	0	0	0	0	0	3.33	0	3.52	8.33	7.46	10.53	0	5.93	5.88	30	0
45770092	2.5	0	11.11	5.56	3.23	7.69	3.85	0.92	3.39	0	0	0	0	0	4.05	0	4.65	30	5.17	18.75	25	8.65	21.43	42.86	50
45770108	5	0	5.56	10	1.92	16.67	3.57	3.1	4.23	0	0	9.09	18.18	12.5	2.3	15.79	6.62	22.22	19.7	10	33.33	19.69	18.75	44.44	60
45770112	2.96	0	0	0	4.55	0	0	2.33	2.74	0	0	2.94	7.14	0	0	6.25	2.21	18.18	10.29	0	12.5	5.3	0	9.09	14.29
45770117	5.88	0	0	0	1.98	0	0	5.43	4.35	0	0	2.94	0	0	1.12	20	4.38	8.33	5	4.76	0	5.38	0	22.22	20
45770156	7.04	16.67	11.11	5.26	7.14	0	3.45	8.53	13.33	20	12.5	18.75	6.67	11.11	10.64	0	8.63	50	19.4	16.67	14.29	10.29	27.78	18.18	25
45770176	0.79	16.67	0	0	3.77	14.29	0	0.79	1.49	0	0	3.23	0	11.11	4.44	0	5.22	20	6.9	10	0	9.76	0	28.57	0
45770271	9.38	20	6.67	0	10.48	0	0	8.2	5.97	0	16.67	6.67	0	0	9.3	12.5	6.06	0	19.05	11.76	12.5	8.87	15.38	12.5	11.11
45770288	2.29	9.09	0	0	0.99	9.09	0	3.17	3.03	0	0	3.12	6.67	0	2.35	6.67	0.7	25	4.48	0	0	2.59	0	0	33.33
45770295	3.97	27.27	13.33	5.88	1.03	0	0	1.65	4.76	11.11	11.11	6.25	7.14	11.11	1.25	0	3.52	16.67	8.62	0	0	7.96	6.67	0	42.86
45770299	3.25	0	5.88	0	2.06	0	0	3.97	1.64	0	0	0	7.69	0	1.18	5.56	4.41	12.5	4.76	0	0	7.02	13.33	0	12.5
45770302	2.92	0	12.5	0	6.48	7.69	17.24	1.55	4.41	0	0	3.03	6.25	11.11	3.3	5.26	2.92	0	10.61	5	12.5	6.2	20	33.33	11.11
45770306	2.08	9.09	0	0	2.73	7.69	7.14	3.05	1.39	0	0	3.03	0	11.11	2.15	0	1.35	0	5.8	5.56	22.22	3.23	6.25	20	11.11
45770308	6.62	0	5.88	0	8.41	7.69	0	8.33	4.23	0	0	10	0	11.11	5.56	11.11	4.32	0	6.45	0	25	8.66	14.29	25	11.11
45770314	6.02	0	5.56	6.25	3.03	0	3.45	4.92	2.9	0	0	0	0	11.11	2.22	5.88	4.44	12.5	2.9	5.26	25	5.65	7.69	0	0
45770329	13.57	18.18	12.5	15	9.91	25	3.57	10.53	11.43	0	0	26.47	0	11.11	9.78	11.76	9.35	12.5	27.94	20	0	13.01	21.43	12.5	37.5
45770333	10.45	0	16.67	5.56	10.48	18.18	11.11	9.02	15.38	10	22.22	14.71	6.67	11.11	14.29	15.79	7.09	12.5	16.42	10.53	25	12.6	7.69	44.44	11.11
45770343	3.33	11.11	28.57	0	4.4	0	4	3.85	3.33	0	0	3.33	7.69	11.11	4.71	11.11	4.07	33.33	10.17	7.14	12.5	10.92	7.14	0	25
45770349	11.48	11.11	20	16.67	10.99	14.29	8	11.57	11.86	12.5	0	3.33	7.14	12.5	14.1	12.5	12.3	28.57	12.07	5.88	16.67	14.42	15.38	0	20
45770372	7.52	16.67	6.67	0	8.91	0	10.34	6.3	11.27	0	0	9.68	13.33	11.11	5.62	5	10.29	75	9.68	10.53	62.5	16.13	21.43	66.67	55.56
45770382	6.29	16.67	21.05	0	0.89	7.69	7.14	5.43	4.17	0	12.5	11.76	6.25	0	7.37	15.79	3.52	0	5.8	10	11.11	10.16	6.25	33.33	11.11
45770386	0.78	9.09	21.43	0	2.91	9.09	4.17	4.24	3.08	0	0	3.45	0	11.11	3.45	25	2.33	42.86	15.79	30	42.86	18.18	46.15	50	57.14
45770391	2.86	0	5.56	0	1.8	0	3.57	3.23	2.82	0	0	5.88	0	0	2.17	5	1.43	28.57	0	15	12.5	2.48	7.14	0	11.11
45770409	3.5	0	12.5	0	1.87	7.14	3.7	2.36	2.86	0	0	0	7.69	0	3.3	5.56	4.2	0	14.06	5.26	25	7.87	21.43	30	25
45770416	1.41	0	0	5.56	1.87	0	7.14	2.34	1.45	0	0	0	0	12.5	1.12	5.26	1.42	0	6.06	5	14.29	4.69	0	18.18	0
45770418	1.49	0	0	0	4.59	0	0	4.76	3.08	0	0	0	0	12.5	2.44	5.88	1.44	12.5	0	0	25	2.54	0	10	0
45770430	5.26	0	17.65	0	1.83	8.33	0	7.44	3.03	0	12.5	6.25	13.33	0	2.27	22.22	2.14	12.5	6.56	0	0	5.04	7.14	0	11.11
45770437	9.02	0	27.27	16.67	6.74	28.57	3.57	5.88	7.27	0	0	3.45	8.33	25	2.56	31.25	6.56	33.33	8.62	0	0	9.91	25	0	0
45770456	3.05	14.29	13.33	5.56	2.8	0	0	3.42	4.55	11.11	0	10.71	0	0	3.41	5.26	8.4	25	5	11.11	12.5	9.24	16.67	11.11	33.33
45770464	3.94	10	13.33	0	3.33	0	3.57	6.78	8.2	10	22.22	17.86	0	11.11	4.71	17.65	6.11	50	20.31	17.65	33.33	13.79	35.71	50	85.71
45770470	4.48	9.09	12.5	0	0	0	0	4	1.49	0	0	0	0	0	4.4	5.88	1.45	0	0	5.26	0	0.78	0	0	0
45770496	2.84	0	13.33	5.26	2.8	0	3.57	2.29	2.82	0	0	0	0	22.22	3.26	0	2.14	42.86	13.04	25	33.33	20.77	43.75	55.56	44.44
45770498	2.44	0	18.18	5.26	2.08	0	0	0.81	1.64	0	0	0	0	22.22	3.85	6.25	1.55	0	8.06	10.53	25	8.47	14.29	18.18	28.57
45770502	6.72	10	13.33	0	8.41	0	6.9	3.88	5.88	0	0	0	0	0	9.78	5.88	5.3	12.5	3.23	0	25	5.88	12.5	0	11.11
45770513	1.47	12.5	0	10.53	6.36	7.69	6.9	6.87	2.86	0	0	5.88	0	0	3.3	10	1.45	25	14.93	10.53	22.22	7.69	13.33	20	22.22
45770516	6.99	0	5.56	0	6.96	0	0	4.58	10.96	0	0	14.71	0	12.5	5.21	0	4.08	12.5	11.59	26.32	33.33	9.09	20	10	37.5
45770526	9.85	0	8.33	0	4.72	0	7.14	12.7	5.88	0	25	11.76	14.29	0	10.99	10	11.19	16.67	16.13	10.53	12.5	16.41	16.67	10	33.33
45770538	3.03	0	5.88	0	7.62	0	3.45	4.8	5.88	0	0	6.25	0	0	8.14	5.26	3.62	25	5.97	15.79	25	12.07	23.08	9.09	37.5
45770541	4.65	0	18.75	6.25	4.04	7.14	3.7	5.93	5.63	11.11	11.11	0	0	0	1.16	0	3.05	0	4.62	11.11	0	6.56	9.09	22.22	0
45770571	5.63	0	6.25	5.26	8.93	0	11.11	1.55	7.14	0	0	15.62	12.5	0	4.3	5	4.9	12.5	7.46	25	33.33	9.38	6.67	18.18	37.5
45770574	4.44	0	13.33	5.26	8.65	23.08	0	4.69	10.14	0	0	9.09	6.67	0	7.61	5.56	8.51	14.29	20.59	25	12.5	13.74	26.67	20	0
45770579	1.55	0	0	0	0.95	0	3.45	0.78	0	0	0	0	6.25	11.11	2.22	0	1.5	14.29	0	0	12.5	3.17	6.67	0	12.5
45770592	5.97	0	6.25	0	3.74	0	0	3.1	2.74	0	0	3.12	13.33	0	1.11	10.53	4.48	0	7.81	5.26	12.5	2.31	6.67	0	0
45770595	6.11	9.09	0	5.26	5.45	0	0	3.15	4.35	0	0	0	6.67	0	4.4	0	1.43	12.5	8.96	5.26	11.11	3.1	6.67	0	0
45770614	9.09	0	13.33	10.53	4.08	8.33	10.71	7.38	8.33	11.11	12.5	10	20	0	3.45	6.25	4.38	0	9.84	5.88	0	5.74	0	0	0
45770620	3.23	0	6.67	0	1.92	0	0	4.96	1.49	0	0	6.9	7.14	0	1.23	0	3.94	33.33	6.9	11.76	0	10.48	6.67	11.11	37.5
45770644	4.65	0	16.67	0	4.04	0	3.7	5.88	7.25	0	0	9.09	0	12.5	2.47	13.33	4.65	28.57	13.85	5.88	11.11	8.4	31.25	33.33	25
45770655	5.26	0	0	0	0	7.69	0	3.25	1.43	0	11.11	0	0	0	1.12	0	0.72	0	3.03	5.26	0	3.12	13.33	9.09	12.5
45770668	6.2	0	6.25	10	7.84	15.38	8.7	11.11	7.35	22.22	12.5	3.23	0	0	3.53	13.33	3.62	14.29	10.17	0	12.5	4.88	20	0	14.29
45770699	3.12	0	0	5.56	0.99	0	0	0.83	3.23	0	0	3.23	0	0	1.16	6.25	0.76	0	1.61	0	0	4.1	0	0	0
45770704	3.97	0	6.25	0	3.77	9.09	3.85	1.61	1.47	0	0	0	0	0	5.06	6.25	0.79	0	3.39	0	11.11	2.54	0	10	0
45770710	2.92	8.33	5.56	0	9.43	0	3.45	6.98	1.41	0	22.22	0	0	11.11	2.17	0	2.13	0	7.81	10.53	0	6.06	0	25	11.11
45770726	11.28	25	14.29	16.67	16.35	16.67	25	15	17.14	11.11	0	24.24	0	25	16.09	16.67	17.97	42.86	19.35	36.84	50	29.13	46.67	55.56	62.5
45770740	0.76	0	12.5	0	0.9	0	0	2.33	0	0	0	0	0	0	2.27	0	2.94	14.29	4.41	5.56	0	0	23.08	0	0
45770745	7.56	0	0	0	8.7	0	0	4.24	1.67	0	0	3.57	0	0	6.02	0	6.45	0	1.52	0	0	5.17	7.14	22.22	14.29
45770751	4.24	0	0	10.53	7	0	0	5.69	7.04	0	12.5	9.09	0	0	5.68	12.5	5.3	16.67	3.17	0	11.11	3.31	0	10	0
45770785	1.64	8.33	7.14	0	2.06	0	0	7.14	5.17	0	12.5	14.81	0	14.29	2.7	0	2.52	0	1.75	5.56	11.11	3.74	0	25	11.11
45770789	4.41	0	0	5.88	3.51	0	0	6.06	0	12.5	12.5	2.86	0	0	1.06	0	2.76	0	5.97	0	0	3.76	0	0	11.11
45770794	2.9	12.5	25	5.26	0.9	0	0	2.4	6.94	0	11.11	0	0	0	4.71	0	2.33	16.67	6.25	0	0	1.6	0	0	0
45770801	2.19	0	0	0	1.83	0	0	1.63	4.62	0	0	0	0	0	2.22	12.5	3.03	25	6.56	0	0	1.6	0	10	0
45770805	3.65	0	13.33	0	4.63	8.33	0	3.12	4.29	0	0	0	0	0	4.35	5.26	2.86	14.29	7.35	5.26	0	5.47	6.25	0	25
45770811	3.08	0	11.11	0	2.78	0	0	4.2	3.03	0	0	6.9	0	0	4.65	0	3.01	0	13.33	0	0	4.84	0	0	22.22
45770831	11.19	27.27	13.33	10	6.48	23.08	3.57	4.65	5.8	0	0	15.15	7.14	0	1.1	15.79	5.3	14.29	13.64	5.56	12.5	9.84	14.29	0	11.11
45770853	6.03	0	18.75	5.56	2.17	0	0	4.88	3.39	0	0	2.94	0	0	4.71	5.56	6.15	14.29	8.47	5.26	0	5.22	13.33	12.5	0
45770861	2.16	0	16.67	5	3.57	0	0	4.58	5.26	0	0	2.86	0	0	4.26	5.26	4.17	14.29	6.06	0	0	4.55	18.75	0	0
45770872	18.85	25	42.86	20	19.8	9.09	28.57	26.61	18.84	22.22	33.33	24.24	0	11.11	33.72	25	21.32	50	23.33	31.58	50	39.5	18.18	72.73	62.5
45770886	0	28.57	16.67	0	3.16	0	0	1.67	2.99	0	0	3.23	7.14	16.67	1.12	0	1.49	20	1.54	0	11.11	4.03	16.67	20	14.29
45770894	3.68	9.09	6.67	0	3.74	0	0	3.88	2.7	11.11	0	3.03	0	12.5	2.22	0	0.74	33.33	6.15	5	12.5	5.51	6.67	33.33	66.67
45770904	6.4	10	21.43	0	8.99	8.33	0	9.82	8.77	0	25	3.57	7.14	14.29	5.19	7.69	1.68	20	1.75	6.25	16.67	23.68	23.08	44.44	50
45770918	5.26	0	0	0	4.35	0	4.17	4.81	4.08	12.5	16.67	6.9	8.33	0	6.35	9.09	3.74	0	15.56	0	0	10.75	7.69	37.5	50
45770927	3.2	22.22	8.33	6.25	7.14	0	3.7	8.04	4.41	0	0	11.76	0	12.5	5.06	11.11	3.05	50	13.56	33.33	25	23.01	40	77.78	16.67
45770929	1.74	10	0	0	4.3	20	4.17	6.31	3.28	0	12.5	3.12	13.33	14.29	2.5	6.25	1.64	50	3.64	28.57	44.44	21.5	42.86	50	16.67
45770934	2.99	0	7.14	0	11.54	0	0	9.92	1.43	0	0	2.94	23.08	22.22	5.49	0	3.55	14.29	5.71	0	33.33	9.09	21.43	0	22.22
45770936	2.19	0	7.14	0	11.93	0	3.33	9.38	1.37	22.22	0	0	6.67	22.22	1.08	5.88	3.65	0	5.97	0	11.11	3.17	20	0	0
45770939	2.96	0	11.11	0	9.52	16.67	10.34	10.57	3.03	0	11.11	0	6.67	33.33	0	10.53	6.52	28.57	6.06	5.56	22.22	9.45	15.38	18.18	11.11
45770942	6.06	16.67	18.75	0	16.07	27.27	20	14.4	8.82	0	11.11	14.71	6.25	33.33	12.5	5.88	14.71	50	17.91	21.05	55.56	21.01	35.71	27.27	44.44
45770952	5.56	0	14.29	12.5	18.18	9.09	4.55	5.15	7.14	0	12.5	6.9	8.33	14.29	6.58	9.09	4.63	0	16.07	11.11	37.5	11.43	15.38	60	50
45770962	5.26	9.09	12.5	0	11.01	18.18	3.7	10.08	7.58	22.22	40	10.34	6.67	11.11	12.09	11.76	8.21	28.57	17.91	33.33	50	18.49	42.86	66.67	57.14
45770966	7.35	16.67	0	10.53	15.45	23.08	3.45	16.39	12.5	0	11.11	10.34	0	44.44	20	22.22	15	42.86	25	22.22	42.86	23.81	33.33	33.33	33.33
45770993	4.62	0	14.29	0	15.24	23.08	0	11.86	1.49	12.5	16.67	9.09	6.67	0	3.57	5.26	1.53	25	12.5	0	11.11	9.09	7.14	30	25
45770996	3.79	9.09	18.75	0	19.19	25	7.69	12.71	5.97	0	22.22	10.34	13.33	0	5	15.79	4.65	40	8.62	6.25	25	9.57	14.29	0	20
45771022	21.67	37.5	40	41.18	20	36.36	23.08	29.82	13.64	16.67	25	17.24	53.85	12.5	27.71	43.75	25.76	62.5	29.09	55.56	50	48.18	42.86	71.43	62.5
45771042	9.85	36.36	27.78	15.79	17.14	30.77	14.81	14.17	4.23	0	44.44	21.21	14.29	0	7.53	21.05	8.21	28.57	8.96	21.05	33.33	15.32	33.33	33.33	22.22
45771046	7.84	22.22	36.36	0	19.18	25	24	17.39	0	28.57	66.67	24	18.18	0	4.17	25	13.13	25	15.69	14.29	12.5	15.38	30	0	0
45771086	11.76	70	53.33	43.75	53.61	53.85	39.13	44.55	7.46	42.86	50	41.38	21.43	37.5	19.44	37.5	26.47	50	32.76	25	20	18.45	16.67	33.33	40
45771090	42.15	87.5	73.33	64.71	77	70	64.29	68.91	35.19	57.14	66.67	48.28	26.67	62.5	52.94	47.37	49.61	75	58.93	68.75	88.89	57.89	38.46	87.5	66.67
45771112	19.4	62.5	50	52.63	67.96	69.23	44.83	54.47	20.97	55.56	44.44	36.67	14.29	42.86	29.89	26.67	31.45	50	32.73	37.5	11.11	38.71	42.86	62.5	50
45771120	14.06	50	80	64.71	72.9	57.14	70.37	73.98	6.56	87.5	77.78	67.74	40	22.22	38.2	47.06	32.31	57.14	34.43	35.29	28.57	34.71	35.71	77.78	62.5
45771130	7.58	63.64	58.82	50	63.81	54.55	57.14	59.84	12.7	66.67	75	50	42.86	37.5	27.06	17.65	22.58	50	30.16	30	22.22	30.51	46.67	40	14.29
45771140	5.56	36.36	52.63	38.89	47.66	42.86	29.63	33.33	9.68	25	66.67	35.71	33.33	12.5	13.04	7.14	10.77	42.86	15.15	17.65	12.5	10	0	44.44	25
45771170	16.53	44.44	82.35	41.18	54.02	22.22	42.31	48.28	26.42	42.86	12.5	54.17	30.77	42.86	30.12	43.75	26.5	62.5	33.9	68.75	44.44	47.27	41.67	100	85.71
45771195	21.88	54.55	72.22	50	57.43	60	62.96	59.5	15.15	71.43	55.56	48.28	50	33.33	30.49	23.53	31.54	75	54.1	76.47	77.78	57.76	53.85	87.5	66.67
45771241	47.93	100	86.67	100	94.06	100	82.14	86.32	41.67	88.89	100	85.71	80	55.56	75	57.89	76.61	100	69.49	70.59	57.14	77.6	66.67	80	77.78
45771249	49.62	63.64	70.59	73.68	74.29	84.62	68.97	74.8	32.81	87.5	75	60	80	22.22	73.03	68.75	66.19	50	62.9	77.78	77.78	66.93	71.43	90	88.89
45771273	66.41	100	92.31	81.82	88	91.67	78.57	83.76	50.94	75	88.89	93.55	86.67	62.5	76.14	94.12	79.67	83.33	68.42	88.89	85.71	87.61	84.62	88.89	85.71
45771365	41.27	58.33	75	55.56	83.81	81.82	61.54	72	33.87	88.89	71.43	78.12	71.43	28.57	41.18	52.94	72.73	80	68.18	64.71	55.56	71.9	46.67	87.5	87.5
45771372	53.1	90.91	90.91	80	91.67	91.67	88	82.8	64	100	71.43	78.95	78.57	42.86	80	87.5	81.82	66.67	68.63	61.11	40	86.05	66.67	83.33	80
45771389	56.56	75	93.75	94.44	86.79	100	85.19	84	59.68	87.5	85.71	67.74	53.33	66.67	77.91	55.56	81.34	85.71	78.79	77.78	100	84.3	92.86	75	100
45771424	97.71	100	94.12	94.12	93.27	100	96.3	98.33	98.44	100	100	92.31	100	88.89	98.92	100	94.89	100	98.44	100	100	98.25	100	100	100
45771426	91.87	90	93.33	94.44	94.85	100	100	93.44	95.45	100	100	87.5	100	87.5	97.75	88.24	94.7	100	96.97	100	100	98.36	93.33	100	77.78
45771436	92.59	100	94.44	100	96.3	92.86	100	96.69	94.03	88.89	87.5	100	100	77.78	98.91	100	95.45	100	100	94.44	85.71	96.77	100	80	88.89
45771446	98.44	100	100	100	98.08	100	100	95.73	94.29	100	100	100	93.75	87.5	100	100	98.52	100	100	100	100	97.56	100	100	100
45771452	92.54	100	93.33	100	94.29	92.31	96.15	96.85	88.89	100	100	93.1	100	100	94.25	94.12	95.45	100	96.88	100	100	97.58	100	100	100
45771454	95.9	100	93.33	94.12	98.1	100	96.3	95.08	90.16	100	100	96.67	100	100	95.12	100	98.45	100	96.61	100	100	99.15	100	100	100
45771457	88.97	100	94.44	95	92.73	100	89.66	93.75	88.57	88.89	100	100	93.75	100	92.55	95	96.45	100	92.31	100	77.78	99.21	100	100	100
45771467	79.26	90.91	80	88.89	90.74	92.31	86.67	88.55	88.06	88.89	100	87.1	87.5	100	86.96	94.44	89.58	100	92.65	100	88.89	91.41	80	90.91	100
45771501	87.5	91.67	93.75	95	98.21	100	96.67	97.69	77.46	100	100	96.97	100	77.78	97.87	84.21	93.06	100	95.65	90	100	96.15	100	100	100
45771506	73.04	90.91	100	89.47	97.22	100	92.31	93.64	88.68	100	100	88	66.67	75	93.02	88.89	88.8	100	94.92	100	87.5	97.48	100	100	100
45771508	78.51	83.33	86.67	100	91.51	81.82	93.1	89.43	82.26	100	88.89	96.55	87.5	75	90.59	89.47	88.46	100	94.92	100	75	94.21	86.67	72.73	100
45771517	67.18	91.67	92.86	75	82.08	84.62	84	86.18	66.67	77.78	87.5	77.42	85.71	37.5	71.11	72.22	79.69	57.14	90.32	76.47	37.5	75.97	81.25	90	77.78
45771532	58.96	81.82	87.5	88.89	91.15	83.33	88.46	90.62	64.18	100	100	96.67	78.57	50	84.27	66.67	86.57	87.5	85.07	87.5	87.5	81.97	75	77.78	100
45771540	48.96	90	90	75	87.88	75	82.61	82.61	53.06	50	80	78.26	58.33	33.33	86.89	71.43	79.12	85.71	73.47	75	80	86.59	90	100	100
45771600	83.58	83.33	93.75	85	95.54	100	93.33	87.12	89.04	100	100	93.94	93.33	87.5	92.47	100	94.24	87.5	92.54	100	77.78	93.8	92.86	90	88.89
45771615	82.71	75	87.5	88.24	80	76.92	78.57	76.15	81.94	100	87.5	81.82	93.33	87.5	76.14	73.68	79.72	100	89.39	100	100	92.13	87.5	100	100
45771619	81.02	81.82	85.71	84.21	84.55	84.62	75	85.5	78.38	100	77.78	88.57	93.33	88.89	86.32	90	82.52	87.5	86.15	83.33	75	86.51	81.25	30	88.89
45771636	81.25	90.91	82.35	85	92.45	100	90	87.6	70.15	88.89	77.78	93.75	84.62	55.56	93.48	84.21	85.21	75	85.48	94.12	77.78	91.27	84.62	70	88.89
45771642	78.91	72.73	87.5	85	88.42	83.33	93.1	82.17	79.41	100	87.5	77.78	93.75	88.89	92.47	72.22	88.57	71.43	86.57	83.33	77.78	95.12	81.25	90.91	77.78
45771655	86.07	83.33	86.67	100	92.38	92.31	88.89	94.21	89.55	100	88.89	96.55	93.33	75	93.18	94.44	90.7	85.71	91.38	100	100	88.89	92.31	100	100
45771657	83.33	83.33	100	95	97.25	92.31	96.55	94.7	91.55	100	88.89	93.75	93.75	87.5	94.68	94.74	95.74	83.33	92.42	100	100	98.45	87.5	100	100
45771683	73.77	100	80	88.24	85.29	100	88.46	88.14	74.6	85.71	87.5	87.5	85.71	100	79.27	83.33	90.62	60	83.08	86.67	88.89	83.76	86.67	100	87.5
45771692	72.66	100	100	68.42	90.83	100	79.31	84.73	75.71	77.78	88.89	78.79	93.75	88.89	92.13	89.47	85.92	75	88.24	89.47	100	89.39	87.5	90.91	88.89
45771696	73.17	77.78	64.29	73.68	89.8	100	82.76	73.73	81.54	57.14	88.89	75	73.33	100	84.52	87.5	83.21	85.71	90.62	94.44	100	89.83	93.33	100	100
45771701	67.18	100	100	68.42	75.73	92.31	79.31	74.8	78.26	100	62.5	76	100	44.44	74.44	94.44	81.16	100	79.1	83.33	77.78	89.68	80	90.91	77.78
45771705	78.68	83.33	100	70.59	91.67	91.67	88.89	92.91	85.92	100	88.89	93.1	84.62	66.67	83.87	100	90.37	75	83.08	81.25	77.78	90.98	93.75	72.73	66.67
45771731	80.31	100	100	88.24	87.38	84.62	88.46	96.09	88.24	100	66.67	92.59	92.86	85.71	91.95	94.74	89.13	83.33	84.38	82.35	100	96.77	92.31	88.89	85.71
45771736	85.38	100	86.67	89.47	92.86	100	100	94.74	88.41	88.89	88.89	96.88	92.86	100	96.63	85	95.71	100	92.54	94.74	100	96.03	93.75	100	87.5
45771743	80.31	90.91	100	83.33	94.34	100	89.29	89.52	78.12	85.71	100	85.71	92.86	87.5	94.79	88.89	90.3	66.67	82.09	72.22	87.5	90.24	84.62	80	88.89
45771749	93.13	100	100	89.47	97.2	100	92	94.57	84.29	85.71	87.5	89.29	93.33	87.5	92.39	95	97.14	83.33	90.62	94.12	100	94.96	81.82	100	77.78
45771755	81.62	75	100	77.78	89.62	83.33	89.29	89.76	86.96	85.71	100	85.71	85.71	85.71	89.47	88.24	81.29	75	87.3	94.74	100	86.15	83.33	100	87.5
45771761	90.44	81.82	92.86	94.74	96.26	100	100	93.13	90.28	100	88.89	89.66	92.86	75	98.94	94.74	94.29	83.33	95.65	94.74	77.78	94.7	93.33	80	100
45771767	85.61	85.71	100	100	95.33	85.71	95.65	95.38	80	100	100	100	93.33	83.33	96.7	88.24	93.33	60	88.24	78.57	77.78	88.55	85.71	55.56	85.71
45771775	98.46	100	100	100	95.37	92.86	100	94.57	92.75	100	100	80	83.33	50	94.32	100	98.51	100	97.06	100	100	94.35	100	100	100
45771791	92.86	100		100	94.55	100		94.31	90.14				0		95.7	83.33	95.68	100	94.12			94.4
45771795	92.25	100		100	95.33	92.86		93.6	92.96				100		94.32	100	93.43	100	97.01			95.08
45771813	78.83	50		100	94.39	85.71		88.33	84.62				100		85.87	72.22	89.29	100	80.6			82.81
45771828	71.9	100		100	88.89	92.86		80.51	76.19				100		82.19	88.24	85.34		86.67			86.67
45771867	88.1	100		100	98.18	100		96.09	90.77						95.56	88.24	90.84	100	96.83			95.9
45771872	83.59	100		100	95	83.33		93.33	81.82				100		92.77	75	89.15	100	94.74			92.44
45771880	83.85	100			88.68	100		90.91	80.6				100		90.11	94.12	87.22	100	85.07			80
45771896	84.96	100			93.64	100		93.85	89.04				100		96.74	100	94.37	100	95.59			94.12
45771908	83.21	100			95.45	100		92.19	89.86				100		93.62	94.74	93.71	100	95.52			93.65
45772031	74.45	50			87.72	92.31		78.91	84.51				100		91.58	84.21	77.93	100	89.23			91.87
45772225	62.61	0			65.38	70		67.5	53.12				100		64.37	66.67	73.64		71.19			56.67
45772355	97.67	100			94.55	92.86		94.44	94.12				100		94.57	100	92.25	100	92.19			91.94
45772406	90.84	100			91.92	100		90.08	89.71				100		91.95	84.21	87.4	100	87.5			87.5
45772422	71.55				69.15	84.62		64.96	67.16				0		81.93	77.78	70.49		72.58			69.23
45772486	21.65				27.5	50		24.49	20.69				0		33.77	41.67	26.17		21.28			25

## Sheet: Supplementary Table 3
Supplementary Table 3. Methylation rates of individual alleles in cell line samples.
	Allele 1							Allele 2
Sample name	NA03991_MinION_multi	NA03697_Flongle_multi	NA03697_MinION_single	NA03697_MinION_multi	NA04034	NA03991_MinION_single	NA03759	NA03991_MinION_multi	NA03991_MinION_single	NA03697_Flongle_multi	NA03697_MinION_single	NA03697_Flongle_single	NA03697_MinION_multi	NA04034	NA03759
Repeat count	12	12	12	12	12	14	14	112	116	369	374	375	376	609	1913
Is repeat count >150	FALSE	FALSE	FALSE	FALSE	FALSE	FALSE	FALSE	FALSE	FALSE	TRUE	TRUE	TRUE	TRUE	TRUE	TRUE
Coverage	19	11	12	45	52	20	117	23	14	8	10	8	39	32	45
45765337	60	83.33	80	73.91	91.67	83.33	69.23	100	100	25	12.5	0	18.18	85	54.55
45765418	37.5	33.33	25	15.38	83.87	15.38	22.08	0	25	100	0	50	21.05	50	53.33
45765456	100	100	85.71	97.14	100	93.33	93	83.33	90.91	40	20	40	25	95.45	90
45765474	78.57	85.71	100	96.97	78.79	93.33	82.02	76.92	83.33	66.67	100	75	85.19	80.95	74.36
45765486	86.67	83.33	71.43	93.33	88.46	92.86	94.38	100	77.78	100	50	50	80	75	89.19
45765531	84.62	0	50	15.62	69.7	81.25	59.79	80	80	25	62.5	60	67.86	5.88	33.33
45765575	75	83.33	71.43	75.76	14.71	82.35	72.73	71.43	66.67	0	0	33.33	16.67	80	41.46
45765593	86.67	83.33	100	94.29	100	93.75	90.29	76.92	70	0	16.67	25	27.59	85.19	62.5
45765623	28.57	33.33	28.57	15.15	28.57	26.67	43.53	35.29	20	25	87.5	0	26.92	25	36.84
45765644	53.33	66.67	50	80	100	62.5	66.35	68.75	66.67	40	50	75	56	75	61.9
45765678	87.5	75	71.43	68.75	56	80	80.81	100	83.33	80	50	33.33	30.77	68.18	87.8
45765704	75	57.14	85.71	94.44	91.18	94.12	95.24	88.89	100	100	88.89	100	96.55	96	82.5
45765737	81.25	100	75	91.18	100	82.35	81.19	82.35	90	83.33	37.5	100	65.52	95.45	69.05
45765741	92.31	100	88.89	94.44	94.59	100	97.09	93.33	75	75	28.57	66.67	41.67	88.46	66.67
45765743	91.67	100	87.5	96.97	100	100	96.77	70	80	33.33	14.29	50	22.73	95	42.42
45765774	68.75	83.33	62.5	94.44	60.61	73.33	33.33	83.33	70	100	62.5	80	83.87	82.61	57.5
45765777	57.14	85.71	75	96.88	34.48	46.15	31.33	70	60	80	100	100	82.76	78.95	41.67
45765845	86.67	83.33	100	86.67	40.62	100	89.11	87.5	91.67	83.33	100	100	74.19	76.92	83.33
45765848	100	100	100	73.33	62.5	87.5	90.2	92.86	100	66.67	100	100	84.62	88.89	93.1
45765884	93.75	14.29	33.33	21.62	19.44	94.12	98.1	94.44	91.67	66.67	33.33	40	43.33	25	76.74
45765918	61.54	80	42.86	87.1	25.93	40	86.32	57.14	58.33	75	57.14	100	80.77	95.83	89.19
45765938	85.71	71.43	75	69.44	43.33	56.25	70.97	68.75	72.73	60	62.5	80	45.16	92	87.8
45765948	71.43	83.33	75	72.73	30	69.23	67.96	71.43	33.33	25	0	50	50	8.7	47.37
45765977	54.55	40	0	40.74	91.67	36.36	69.05	45.45	70	40	66.67	25	41.67	89.47	39.39
45765987	100	100	100	94.12	94.74	94.12	68	93.33	83.33	100	100	100	96.88	92.59	75
45766004	71.43	66.67	62.5	77.78	86.11	75	51.55	50	60	50	85.71	66.67	62.96	37.5	40.54
45766028	93.33	100	50	94.44	91.18	100	92.78	94.12	100	100	100	100	89.29	95.83	92.31
45766065	85.71	100	77.78	72.73	43.33	72.73	36.78	57.14	81.82	50	33.33	50	36.84	78.26	66.67
45766070	46.67	71.43	71.43	54.05	5.88	64.29	32.35	31.25	33.33	40	50	80	48.28	23.08	55
45766130	53.33	100	66.67	96.77	33.33	86.67	87.13	75	81.82	50	33.33	0	45.83	52.17	56.41
45766134	100	100	88.89	97.22	82.05	94.12	89.42	100	91.67	100	87.5	83.33	86.67	65.38	88.1
45766197	100	100	88.89	84.38	84.85	76.92	92	100	90.91	100	88.89	100	90	100	100
45766201	91.67	100	62.5	94.29	97.22	88.89	93.81	100	100	100	100	100	100	86.96	97.56
45766290	62.5	100	88.89	82.86	65.62	52.94	60	62.5	63.64	66.67	88.89	80	77.42	76.92	52.5
45766311	23.08	85.71	100	97.14	78.38	33.33	54.74	61.54	63.64	100	100	100	92.86	75	35.14
45766363	53.33	85.71	100	96.97	93.94	85.71	76.84	87.5	90	100	87.5	100	81.48	95.45	41.46
45766386	81.25	71.43	70	69.44	85.37	88.24	89.32	100	91.67	83.33	100	100	82.76	89.29	59.52
45766395	13.33	14.29	37.5	9.38	64.86	37.5	57.95	66.67	36.36	83.33	100	66.67	80.77	86.36	63.41
45766461	37.5	25	0	5.88	43.75	56.25	68.37	52.94	70	40	75	100	57.14	50	76.92
45766567	30.77	25	44.44	28.12	82.86	42.86	26.6	52.94	66.67	100	100	83.33	96.43	72	76.32
45766579	72.73	100	100	90.48	100	62.5	88.73	70	87.5	100	66.67	100	100	100	84
45766594	100	80	100	93.75	97.3	86.67	75.53	100	90	80	100	100	89.29	100	84.21
45766633	90	100	100	92.86	96.3	100	55.74	66.67	57.14	100	100	50	91.3	82.35	93.94
45766657	60	100	90	97.14	94.44	50	21.78	66.67	70	60	100	80	81.48	91.67	25
45766660	45.45	100	75	95.83	95.65	33.33	45.83	80	85.71		75	75	78.95	83.33	27.78
45766720	71.43	100	44.44	91.43	87.5	55.56	80.25	58.82	90.91	50	80	100	75	84	64.86
45766759	61.54	60	100	73.53	77.78	50	26.37	57.14	44.44	33.33	16.67	50	41.67	80	45.45
45766778	81.25	100	88.89	97.37	97.5	62.5	43	55.56	54.55	100	100	100	96.67	95.83	60.53
45766824	42.86	83.33	100	94.74	97.5	42.86	18.28	50	80	80	100	100	90.32	33.33	57.89
45766849	25	60	100	88.24	97.06	20	12.5	0	0	100	100	50	96.15	80.77	48.48
45766866	0	80	77.78	78.12	97.14	8.33	23.17	8.33	0	80	87.5	100	85.71	91.3	36.36
45766885	0	80	80	100	33.33	7.14	6.19	23.08	8.33	50	100	83.33	89.66	96	61.11
45766905	14.29	71.43	80	94.29	28.57	0	4.3	37.5	18.18	100	77.78	85.71	96.88	92	14.29
45766920	6.25	28.57	60	29.41	77.5	6.25	1.92	0	16.67	80	37.5	60	42.31	92.59	12.82
45766932	0	100	100	86.84	79.41	0	5.32	0	8.33	100	100	33.33	80.77	40	33.33
45766941	0	100	100	93.94	63.64	0	2.3	0	0	75	20		50	33.33	29.41
45766965	7.69	100	100	97.3	97.5	6.67	5.43	31.25	11.11	83.33	87.5	100	93.33	96.43	25.64
45766986	0	83.33	88.89	81.82	86.11	6.25	8.79	0	16.67	100	85.71	100	93.33	60	39.47
45767011	15.38	100	100	90.91	90.62	5.88	7.92	6.67	8.33	100	87.5	100	95.83	85.71	35
45767020	0	100	88.89	94.44	87.18	0	5.32	0	0	100	100	100	89.66	100	46.15
45767022	0	100	71.43	92.59	87.5	0	2.6	0	0	66.67	100	100	90.48	90.48	32.14
45767031	6.67	100	87.5	91.67	96.97	0	8.24	0	0	100	71.43	83.33	100	91.67	5.41
45767064	0	100	100	91.89	91.67	0	5.68	0	0	60	88.89	100	84.38	77.78	36.11
45767070	0	100	100	100	96.97	0	3.16	6.25	0	100	100	100	93.75	100	27.03
45767073	6.25	100	88.89	94.12	72.97	6.25	7.69	23.53	0	80	100	83.33	100	92.86	32.5
45767086	0	100	100	86.49	97.3	0	4.21	0	0	100	100	85.71	84.38	82.14	17.95
45767114	0	100	100	93.75	96.15	0	2.27	0	0	100	80	85.71	80	88.89	23.68
45767124	0	100	75	94.29	84.85	0	2.08	0	9.09	100	87.5	71.43	78.57	80.77	12.5
45767134	6.67	85.71	77.78	86.84	94.44	0	7.29	5.26	9.09	83.33	88.89	83.33	93.75	100	7.89
45767154	7.14	100	100	97.3	95	0	4.04	6.67	10	100	100	100	100	86.21	17.5
45767161	7.14	71.43	88.89	79.41	85.29	30.77	9.3	13.33	11.11	100	100	80	93.33	93.1	28.95
45767207	14.29	100	100	97.37	94.74	0	5.06	6.67	0	100	100	100	96.88	92.59	61.54
45767253	10	100	88.89	92.86	90.62	9.09	7.04	7.69	22.22	75	85.71	100	65.22	85	19.35
45767278	0	100	90	94.87	43.59	0	3.77	15.79	16.67	100	100	100	97.06	92.59	27.91
45767325	0	100	80	84.21	97.44	0	2.97	6.67	0	100	100	75	93.75	91.67	48.78
45767347	0	100	90	100	97.22	0	9.41	6.67	0	100	100	100	90.91	96	55.56
45767384	0	100	88.89	89.74	10.26	0	2.83	10.53	0	33.33	14.29	0	15.15	20	2.44
45767390	8.33	100	62.5	85.29	19.35	9.09	11.9	14.29	30	50	50	0	24.14	41.67	23.53
45767442	6.67	85.71	66.67	71.05	73.68	0	3.09	6.25	0	66.67	100	100	94.12	95.83	41.03
45767449	0	60	87.5	86.84	96.88	0	5.56	0	7.69	100	100	83.33	90	78.26	20
45767453	0	100	90.91	97.22	100	6.25	3.45	0	0	100	77.78	100	87.88	32	2.56
45767482	0	87.5	100	89.74	78.05	0	2.13	12.5	0	100	87.5	83.33	100	65.38	17.5
45767497	6.67	100	87.5	87.1	97.22	0	7.89	0	18.18	0	33.33	50	40.74	23.81	17.14
45767509	0	100	83.33	96.88	68.18	21.43	2.22	6.67	0	66.67	66.67	100	70.83	25	33.33
45767511	0	83.33	55.56	86.36	78.12	0	6.32	5.88	8.33	66.67	50	60	70	47.62	51.28
45767516	6.25	100	100	94.87	90	0	5.71	11.11	0	40	14.29	28.57	19.35	11.54	18.92
45767535	6.25	100	100	100	100	0	6.73	6.25	15.38	60	16.67	40	17.65	14.81	5
45767538	5.88	87.5	100	97.5	100	0	0.96	0	7.69	66.67	0	50	15.15	10.71	2.38
45767579	23.08	25	22.22	20.69	33.33	7.14	10	6.67	0	50	12.5	20	23.33	34.78	32.5
45767598	0	33.33	54.55	55.56	65	0	1.96	0	0	0	0	0	18.18	12	21.43
45767621	18.75	25	40	17.95	85.29	11.76	9.71	23.53	8.33	50	11.11	40	48.39	40.74	38.1
45767628	0	12.5	27.27	15.79	53.66	0	1.96	5.26	0	0	37.5	28.57	17.24	22.22	28.57
45767631	0	0	18.18	8.33	33.33	0	0	0	0	16.67	44.44	85.71	9.38	14.29	37.21
45767635	0	0	33.33	3.12	31.25	0	2.91	0	9.09	20	25	100	31.03	28.57	25.58
45767641	0	33.33	0	16.22	27.78	0	5.94	10.53	0	25	42.86	33.33	15.38	11.54	30.23
45767658	0	0	0	8	50	0	4.88	13.33	11.11	33.33	12.5	40	11.54	43.75	33.33
45767675	6.25	0	20	11.43	16.22	13.33	2.11	17.65	0	20	0	14.29	13.33	50	4.88
45767712	5.88	0	16.67	10.81	52.94	0	3.03	0	0	20	0	50	7.14	25.93	48.78
45767714	6.25	0	28.57	15.38	59.26	7.69	5.75	6.67	0	0	0	25	7.69	14.29	43.59
45767769	0	0	40	7.69	31.82	0	1.08	0	0	0	0	40	0	11.11	33.33
45767790	6.25	40	20	19.44	25	0	1.98	5.88	0	0	0	0	3.23	18.52	4.55
45767812	0	33.33	44.44	41.94	23.08	0	6.32	6.25	0	0	0	80	3.33	23.81	39.02
45767823	16.67	66.67	87.5	86.49	94.87	7.14	3.3	12.5	16.67	0	22.22	25	19.35	42.31	35.71
45767838	0	42.86	81.82	83.78	85.37	6.67	1.96	0	0	0	10	33.33	21.21	33.33	43.9
45767840	0	50	90	94.29	87.5	0	0.92	0	0	0	0	0	12.9	28	46.15
45767844	6.25	20	44.44	32.14	77.42	0	2.22	0	0	0	0	0	16.67	27.27	37.5
45767857	9.09	25	50	46.43	10.34	8.33	8.24	7.14	11.11	0	14.29	28.57	11.11	28.57	37.14
45767861	7.14	42.86	55.56	68.57	7.41	0	6.67	0	0	50	0	16.67	7.14	12	21.62
45767874	6.25	0	11.11	13.51	8.33	0	4.85	5.26	7.69	20	0	0	9.38	22.22	21.43
45767891	17.65	16.67	33.33	26.47	22.86	0	15.31	16.67	7.69	0	11.11	0	6.67	23.08	25
45767893	5.88	28.57	18.18	15.79	4.88	6.25	11.43	15	7.69	0	0	28.57	8.57	28.57	47.62
45767898	0	0	9.09	4.88	2.7	0	0	0	8.33	0	0	42.86	5.88	3.57	45.24
45767900	0	0	9.09	5	2.5	0	0	0	0	0	0	0	0	0	26.83
45767904	0	0	9.09	2.56	9.76	0	4.04	0	0	0	0	0	0	3.57	0
45767927	13.33	33.33	0	6.06	20.59	0	15.29	12.5	0	0	0	14.29	13.79	25	31.71
45767938	5.88	0	9.09	2.5	7.14	5.88	4.76	5	25	0	0	0	6.25	3.45	14.63
45767947	0	0	0	2.86	2.86	0	0.98	5	0	0	0	25	3.12	4.17	22.5
45767950	0	0	18.18	5.41	0	0	2.02	10.53	0	0	0	50	3.7	17.86	39.47
45767952	0	0	27.27	5	4.76	0	0	10	0	0	10	42.86	5.88	13.79	23.81
45767955	5.88	0	9.09	5.13	6.98	0	4.85	0	0	0	11.11	0	2.94	3.57	2.33
45767973	0	0	0	2.7	16.13	0	0.95	7.69	10	0	0	20	19.35	30.77	44.44
45767994	20	12.5	20	5.56	15.15	6.67	10.42	16.67	18.18	60	50	33.33	26.67	43.48	35.14
45768005	12.5	0	16.67	10.81	16.13	7.14	6.74	7.14	8.33	16.67	33.33	16.67	25.93	27.27	22.5
45768022	0	0	36.36	7.5	20	0	1.96	11.76	0	60	66.67	83.33	72.73	4	44.74
45768025	0	0	18.18	2.63	15	0	0	5.88	0	50	70	57.14	67.65	0	5
45768029	0	0	9.09	2.63	14.63	6.25	2	0	0	16.67	28.57	33.33	7.14	0	11.9
45768053	0	16.67	20	8.11	2.44	0	2.94	0	0	57.14	88.89	66.67	70.97	3.57	17.5
45768055	0	0	18.18	5	4.76	0	1.82	0	0	28.57	80	71.43	71.88	6.9	4.76
45768058	0	0	18.18	5	5.13	0	0.95	0	0	42.86	80	71.43	68.97	3.45	0
45768064	6.25	0	18.18	9.76	0	0	1.85	0	0	0	44.44	20	15.62	3.45	13.95
45768070	0	0	9.09	2.56	6.98	0	4.72	0	0	0	11.11	20	16.13	13.79	20.93
45768075	6.67	0	0	0	5	0	9.71	11.11	8.33	0	0	16.67	3.12	3.7	25.64
45768079	0	0	9.09	0	4.65	0	2.86	0	7.69	0	0	14.29	0	16.67	26.19
45768081	0	12.5	0	2.56	2.44	0	3.64	0	7.69	0	10	42.86	8.57	20	36.36
45768087	0	12.5	36.36	31.71	6.98	5.56	1.82	0	0	0	0	0	0	0	6.82
45768090	0	50	54.55	50	9.76	5.88	2.75	0	0	0	0	0	0	3.57	4.76
45768116	0	0	0	5.26	5.26	0	2.78	10	0	0	22.22	0	11.76	10.71	66.67
45768122	16.67	0	0	2.5	7.89	5.88	1.87	10.53	0	0	10	14.29	3.03	6.9	2.38
45768130	5.56	11.11	0	2.44	2.38	6.25	12.5	10.53	9.09	0	0	0	14.71	20.83	4.76
45768147	0	0	20	10.26	9.76	6.67	5.77	10.53	20	0	11.11	50	6.06	25	26.83
45768150	16.67	11.11	18.18	5.13	10	0	5.61	0	7.69	14.29	10	14.29	8.82	14.29	20.93
45768157	0	0	0	2.56	0	0	1.87	0	0	0	0	0	0	0	9.52
45768161	0	0	9.09	2.5	5	6.25	0.92	5	0	14.29	0	14.29	5.71	7.14	26.19
45768164	0	11.11	0	0	2.94	6.25	2.91	11.76	0	0	0	20	3.03	8.7	45
45768174	0	0	11.11	0	0	11.11	1.98	5.26	0	16.67	0	0	6.45	3.57	16.67
45768181	5.56	12.5	0	0	7.5	0	6.48	5	0	14.29	0	0	5.71	10.34	10.26
45768183	5.88	0	11.11	0	2.7	0	1.96	10	8.33	0	0	16.67	6.25	0	7.14
45768200	0	0	0	0	11.43	0	0	10	0	0	0	0	0	3.7	36.59
45768205	0	0	0	0	2.5	5.56	1.82	10	0	0	0	0	8.82	10	61.9
45768207	0	20	12.5	5.71	3.7	0	2.17	25	0	20	28.57	0	12.5	16	59.46
45768213	5.88	11.11	36.36	37.84	0	5.88	1.92	5.56	0	0	0	0	2.94	0	2.5
45768241	0	0	9.09	2.63	2.33	0	1.9	0	0	16.67	0	14.29	3.03	0	17.5
45768244	5.88	0	9.09	2.5	0	0	4.5	0	0	0	0	0	3.03	0	2.33
45768266	7.14	0	11.11	5.88	5.56	0	4.4	5.56	11.11	0	42.86	0	4.55	20	33.33
45768279	0	12.5	0	0	2.56	11.76	6.73	10	0	0	0	28.57	9.38	7.41	68.29
45768285	0	0	9.09	2.63	2.33	0	4.67	0	7.69	0	0	0	0	0	2.33
45768301	5.88	11.11	0	0	5.26	0	2	20	7.69	25	0	20	18.75	11.54	45.24
45768308	0	0	9.09	3.7	3.23	0	1.18	0	0	16.67	0	0	16	4.17	27.27
45768310	0	11.11	9.09	2.5	9.76	6.25	7.84	0	9.09	0	10	33.33	3.23	10.71	13.16
45768312	0	0	27.27	2.7	2.63	12.5	2.04	0	0	0	10	0	7.14	8	26.32
45768316	6.25	0	9.09	0	0	6.25	3.57	0	0	0	0	14.29	2.86	7.14	25.58
45768318	5.56	0	0	0	2.7	0	1.96	0	0	0	0	50	0	4.35	12.82
45768324	5.56	14.29	0	0	2.5	7.14	2.88	0	0	28.57	55.56	50	33.33	3.7	2.27
45768328	5.88	0	0	0	5.26	5.88	2.83	0	0	0	10	0	3.03	3.85	4.55
45768342	0	0	0	0	3.33	7.14	0	5.56	9.09	20	0	0	0	4.76	42.42
45768344	0	0	0	0	0	0	0	10.53	0	0	10	0	0	0	50
45768346	0	11.11	0	0	0	0	0	5	0	0	0	0	0	3.45	55
45768348	0	0	0	2.56	2.44	0	0	4.76	0	0	0	0	0	3.33	56.82
45768373	0	12.5	0	0	0	0	1.96	5.88	8.33	0	50	66.67	31.25	8	33.33
45768382	5.88	0	0	0	0	0	1.96	0	0	0	0	0	0	4	17.07
45768385	0	0	0	2.94	5.71	6.67	2.06	0	0	0	11.11	0	3.45	8	22.86
45768396	0	0	0	2.5	5	0	0.93	5.26	0	16.67	0	0	0	0	11.9
45768403	6.25	12.5	0	2.5	2.63	0	5.1	0	0	20	0	0	6.06	3.33	7.69
45768411	0	11.11	9.09	0	4.88	5.88	1.87	5	0	0	10	16.67	6.06	6.9	9.3
45768421	14.29	0	9.09	0	0	0	3.81	5.56	0	25	0	0	2.94	3.33	13.95
45768424	5.88	0	0	0	4.88	0	4.46	5.26	0	0	0	0	2.86	3.45	9.3
45768430	0	0	20	0	0	0	1.9	5.56	0	0	0	16.67	0	3.45	4.88
45768435	13.33	0	11.11	2.56	5.88	0	3.23	13.33	16.67	0	0	50	3.45	18.18	51.22
45768456	0	0	0	0	0	7.14	0	0	0	0	16.67	0	0	7.41	40
45768458	0	0	0	0	0	0	0.91	0	0	0	0	14.29	3.03	6.9	53.49
45768460	0	0	0	2.5	4.65	0	1.85	5	0	0	0	14.29	0	16.67	54.55
45768462	5.88	0	0	5	2.38	0	2.73	9.52	0	0	0	14.29	0	18.52	53.49
45768470	7.69	11.11	0	8.11	18.42	0	7.48	15	7.69	0	20	40	21.21	28.57	26.83
45768475	0	11.11	9.09	5.56	0	0	4.72	10	0	0	0	33.33	3.03	3.45	7.14
45768483	0	0	9.09	0	0	5.88	1.01	5.56	0	0	0	0	6.06	14.29	35
45768489	0	0	0	2.5	7.69	6.25	4.95	4.76	0	0	0	14.29	0	6.67	0
45768493	16.67	0	0	0	14.29	0	1.9	0	0	0	10	42.86	0	6.67	6.82
45768497	7.14	0	22.22	11.11	3.23	0	2.38	5.88	0	66.67	22.22	0	0	13.64	15.38
45768508	0	0	0	0	2.7	0	4.95	5	8.33	0	10	0	0	3.33	34.15
45768519	11.76	0	33.33	5.88	11.76	7.14	5.49	0	9.09	0	0	16.67	3.85	0	14.63
45768528	6.67	0	22.22	10.26	8.11	11.76	6.93	5	9.09	0	22.22	0	13.33	7.69	7.32
45768532	5.88	0	9.09	2.7	2.7	0	2.83	4.76	8.33	0	10	14.29	2.86	3.33	16.28
45768535	5.88	0	9.09	5.26	10.53	0	2.86	5.56	7.69	0	10	0	0	3.57	9.52
45768542	7.69	11.11	10	3.03	9.09	0	4.95	5.88	0	0	0	0	0	4	10.53
45768554	6.25	12.5	0	2.5	2.44	5.56	1.83	0	0	0	11.11	0	5.88	10.34	9.76
45768559	0	11.11	0	0	5.26	5.56	0.95	9.52	0	0	11.11	0	0	20	21.43
45768565	6.25	0	0	2.56	8.11	0	4.72	10.53	0	0	20	0	2.78	17.24	38.64
45768569	11.76	0	0	0	13.51	17.65	0.91	10	8.33	0	0	0	2.78	6.67	40
45768580	0	14.29	12.5	0	8.57	6.25	1.94	5.26	0	0	11.11	14.29	6.25	7.41	25.58
45768584	5.88	0	0	5.56	2.94	6.67	2.88	0	0	0	0	14.29	0	0	4.76
45768591	7.14	0	0	8.57	2.86	18.75	12.5	15	0	14.29	11.11	14.29	14.71	26.92	41.03
45768599	6.67	11.11	11.11	0	2.78	0	6.19	5.26	7.69	0	12.5	16.67	6.25	29.63	54.05
45768605	5.88	0	12.5	2.56	5.26	0	6.67	10	7.69	14.29	0	0	9.09	3.57	15
45768610	8.33	0	25	0	4	6.67	6.98	0	20	25	12.5	75	18.18	31.82	41.67
45768616	0	0	0	2.78	3.03	0	3.16	0	0	0	0	0	6.45	11.11	15.38
45768622	25	0	0	0	18.18	14.29	3.92	0	0	0	0	0	0	20	11.11
45768629	0	11.11	9.09	2.7	5.88	6.25	5.83	6.25	0	0	0	0	2.78	6.9	6.82
45768634	0	0	0	0	14.81	0	1.32	0	0	0	14.29	0	9.52	13.64	18.52
45768640	0	0	0	5	5.13	0	3.88	9.52	0	0	0	0	2.94	0	4.88
45768644	13.33	0	0	0	6.25	0	2.38	5.56	0	0	0	16.67	6.25	3.7	2.5
45768653	6.67	0	0	13.79	16	0	3.23	0	23.08	0	16.67	0	3.45	8.33	33.33
45768668	6.25	0	0	5.13	7.89	6.25	5.88	10	15.38	14.29	0	0	12.9	8.33	65.85
45768674	0	11.11	10	0	5.26	0	3.7	0	0	0	0	0	2.94	3.45	13.33
45768679	0	0	0	0	0	0	1.01	0	0	0	0	0	2.78	0	18.18
45768683	0	14.29	0	0	7.32	0	1.85	0	7.69	14.29	10	0	2.78	10.34	22.73
45768688	0	0	10	0	7.5	0	3	4.76	0	16.67	0	0	5.71	10.34	14.29
45768694	5.88	0	0	2.78	8.82	12.5	5.1	14.29	0	0	11.11	16.67	6.06	7.41	30.95
45768698	0	0	10	2.44	5.13	5.56	0.98	10.53	0	0	0	12.5	3.03	3.33	7.32
45768701	0	0	9.09	4.88	7.32	0	0	5	7.69	0	20	25	2.86	9.68	13.64
45768704	5.88	0	0	0	10.53	0	0.94	0	7.69	0	11.11	12.5	0	3.23	14.29
45768707	5.88	0	0	0	5.41	0	0.99	4.76	7.69	16.67	0	0	0	0	4.76
45768718	0	11.11	18.18	4.88	5.56	0	1.87	0	0	40	0	0	2.78	13.33	21.95
45768722	11.76	0	0	0	0	0	0.92	0	9.09	14.29	0	0	0	0	0
45768747	5.88	0	0	2.7	0	0	3.85	14.29	15.38	14.29	11.11	14.29	8.82	10.34	54.55
45768749	23.53	0	18.18	14.29	4.88	5.56	4.67	20	23.08	14.29	0	25	14.29	6.9	51.16
45768769	13.33	12.5	22.22	2.38	18.92	5.56	3.81	5.26	0	0	20	0	2.94	3.33	7.32
45768773	0	0	20	0	8.11	11.76	0	5	0	0	30	0	2.86	0	10
45768776	0	0	0	0	2.44	0	0.93	9.52	0	0	40	0	0	3.33	12.2
45768779	0	0	0	0	2.44	5.56	0.92	10	0	0	30	12.5	0	9.38	15.91
45768782	5.56	0	9.09	0	0	0	0	4.76	0	0	20	12.5	0	15.62	22.22
45768785	0	0	9.09	0	2.44	0	0.92	9.52	8.33	0	0	0	2.7	12.5	28.89
45768791	0	0	10	4.88	15.79	5.56	0.91	10	7.69	0	10	12.5	0	0	4.76
45768806	5.56	0	9.09	0	2.44	5.88	1.8	0	0	0	0	0	0	3.33	9.52
45768809	10.53	0	9.09	0	10.26	0	6.54	4.76	0	0	0	12.5	0	9.38	11.63
45768815	0	0	9.09	0	5.13	0	2.88	0	0	0	0	0	0	3.23	30
45768817	0	0	0	0	2.56	0	0.93	0	0	0	0	0	0	0	26.83
45768821	5.88	25	0	5.26	2.78	0	3.03	0	0	20	0	0	3.33	7.14	4.65
45768827	5.88	14.29	0	2.7	5.26	0	3.81	0	0	0	0	0	2.86	9.68	37.21
45768889	11.76	0	0	6.67	12.12	11.11	4.35	5.26	23.08	0	0	0	8.82	29.63	23.08
45768930	16.67	0	10	5	18.18	0	4.85	9.09	7.69	0	0	12.5	2.94	0	2.27
45768943	22.22	0	20	0	7.5	0	7.84	0	0	0	11.11	12.5	0	3.57	8.89
45768952	11.76	0	0	2.38	2.7	16.67	3.85	0	0	0	0	0	3.45	0	6.82
45768968	11.11	0	9.09	0	2.38	0	6.54	4.55	0	0	0	0	0	3.33	9.09
45768976	0	0	0	0	2.5	0	2.02	0	0	0	0	0	0	3.57	20.45
45768983	0	10	10	2.38	2.33	0	0.93	4.35	7.69	0	0	12.5	2.78	3.23	20.45
45768986	5.88	12.5	10	5.13	13.89	11.11	4.35	5.56	8.33	20	20	20	6.06	22.22	18.6
45768994	0	0	0	0	5	0	3.92	4.35	7.69	0	0	14.29	2.94	3.45	4.55
45769013	5.88	33.33	9.09	12.82	5.56	12.5	10.53	23.53	20	16.67	25	50	6.25	28.57	23.08
45769039	0	10	0	0	2.27	5.56	7.21	9.52	7.69	14.29	20	0	8.33	3.23	40.48
45769050	0	0	20	0	0	0	3.81	4.55	15.38	0	0	0	0	3.57	27.5
45769083	10.53	0	0	2.38	4.44	5.56	2.75	0	0	0	0	12.5	0	0	18.18
45769093	5.56	0	0	2.63	13.95	6.25	3.88	13.64	27.27	14.29	30	37.5	11.76	27.59	40.48
45769095	10.53	30	9.09	16.67	15.56	22.22	9.35	13.64	16.67	28.57	0	14.29	5.41	26.67	17.78
45769115	0	0	0	0	0	0	4.95	5.26	0	0	0	0	6.06	6.67	24.39
45769150	13.33	22.22	20	2.78	10.81	20	9.71	14.29	0	0	40	33.33	13.89	29.17	22.73
45769158	0	0	0	7.5	2.44	0	2.8	13.64	16.67	0	11.11	14.29	6.06	17.24	34.09
45769170	0	0	14.29	7.89	2.63	0	3.06	15.79	0	14.29	0	33.33	6.06	26.92	33.33
45769175	0	12.5	11.11	4.88	6.82	11.11	4.76	9.52	0	0	0	25	2.86	0	4.44
45769194	12.5	11.11	9.09	2.63	2.33	5.88	3.85	13.64	7.69	0	10	0	11.76	32.26	34.15
45769196	11.76	0	11.11	0	2.44	0	3.06	11.11	8.33	0	0	0	2.78	11.11	17.95
45769205	17.65	0	0	5.13	0	0	1.94	4.55	0	0	0	0	5.88	3.33	34.15
45769210	5.88	0	0	5	2.44	0	1.98	0	9.09	0	0	20	3.45	7.14	20.93
45769228	0	0	0	4.76	6.67	0	5.66	4.76	0	14.29	0	0	2.7	0	12.2
45769234	5.26	0	0	4.76	0	0	3.06	4.55	0	0	0	0	3.03	0	27.91
45769274	7.14	0	22.22	9.76	14.29	11.11	8.18	0	7.69	0	10	0	6.45	6.9	4.65
45769281	5.88	0	18.18	0	0	0	0	0	0	0	0	0	0	0	18.6
45769286	5.56	0	0	0	0	0	2.75	0	0	0	10	0	0	9.68	17.78
45769293	25	66.67	44.44	21.62	35.9	12.5	21.43	10	38.46	42.86	14.29	57.14	28.57	60.71	48.65
45769302	12.5	0	0	0	2.27	0	2.78	9.09	0	0	0	14.29	0	3.57	28.57
45769308	0	0	0	0	0	0	0.98	0	0	0	0	0	3.45	10.34	52.27
45769319	0	0	0	0	12.2	0	5.1	9.52	10	0	0	0	0	8	51.16
45769329	7.14	14.29	14.29	12.5	3.03	14.29	11.63	5.88	10	25	14.29	0	15.38	28.57	16.22
45769341	6.25	0	12.5	0	0	0	6.67	4.76	0	0	16.67	14.29	0	20.83	34.29
45769348	6.67	12.5	0	3.03	9.38	0	5.68	10	0	0	0	20	3.57	33.33	22.22
45769377	0	0	9.09	0	2.5	0	6.32	9.52	0	16.67	0	0	0	6.67	5
45769385	0	0	0	0	2.38	0	0	0	0	0	0	0	0	0	20.45
45769396	0	0	0	0	4.55	5.88	6.67	11.11	0	20	25	28.57	9.38	32.26	34.15
45769402	0	0	0	5.56	2.27	5.88	0.96	0	0	14.29	0	14.29	0	10	67.57
45769404	0	0	0	0	0	7.14	2.8	10	0	20	0	25	3.03	6.9	78.05
45769409	0	0	0	0	0	0	2.7	4.55	0	0	0	0	5.71	0	42.86
45769413	0	0	0	0	4.55	0	0.96	0	8.33	0	0	0	2.7	3.45	42.86
45769419	0	0	0	5	0	11.76	1.85	4.55	0	0	11.11	0	13.89	6.9	44.44
45769439	5.88	0	0	0	4.55	0	2.08	10	0	0	11.11	25	3.03	42.31	54.05
45769441	5.26	11.11	0	0	4.26	5.88	0.94	9.52	7.69	14.29	20	14.29	5.71	23.33	53.49
45769443	5.26	0	9.09	0	4.26	6.25	0	18.18	0	14.29	20	33.33	2.86	22.22	58.14
45769445	11.11	10	27.27	0	6.52	0	2.7	19.05	0	0	10	37.5	8.33	25.93	51.28
45769470	0	0	0	7.14	13.04	0	4.67	0	0	0	10	14.29	9.09	3.45	9.09
45769473	5.56	0	0	0	4.08	0	3.57	0	7.69	16.67	0	12.5	2.86	3.33	2.27
45769477	0	11.11	10	5.26	6.38	0	3.09	4.76	8.33	25	0	14.29	0	0	2.27
45769504	0	11.11	0	0	2.86	6.67	2.56	0	0	16.67	11.11	0	6.25	10.53	35.9
45769510	0	0	0	5	0	5.26	3.81	0	7.69	20	0	0	0	11.11	17.07
45769519	7.69	0	10	8.33	6.25	0	11.63	7.69	0	0	16.67	0	3.85	11.11	48.65
45769528	0	0	9.09	0	4.44	0	5	0	0	0	0	0	2.94	12	7.5
45769532	0	0	0	2.63	2.44	0	1.01	0	0	0	0	0	10.71	0	5
45769547	0	0	9.09	7.89	8.89	6.25	8.91	13.04	16.67	0	10	71.43	19.44	29.63	52.38
45769551	5.26	0	0	0	2.13	5.56	4.67	0	0	0	0	12.5	2.78	3.23	27.27
45769562	0	14.29	8.33	0	2.38	0	5.71	0	0	0	0	0	6.45	0	6.82
45769567	26.67	0	10	5.13	8.89	23.08	1.94	9.09	30.77	25	0	0	3.45	4	53.85
45769595	0	11.11	0	2.78	2.33	5.88	2.08	0	0	0	11.11	0	3.23	0	10.26
45769599	0	0	8.33	5.13	4.44	0	7.07	15	0	28.57	33.33	14.29	16.67	14.29	21.43
45769604	0	0	0	3.03	0	0	1.05	4.55	0	25	12.5	33.33	11.54	13.64	18.92
45769611	11.76	0	10	0	8.16	5.88	7.29	5.26	9.09	0	11.11	12.5	11.11	6.9	31.71
45769632	0	0	0	2.56	4.17	0	0	0	0	14.29	0	12.5	0	6.67	6.98
45769636	5.56	0	8.33	2.38	16.33	0	0.9	0	9.09	0	0	14.29	11.11	3.57	6.67
45769646	5.56	10	0	0	0	5.26	1.87	4.76	0	0	0	0	5.56	10	13.64
45769652	0	25	18.18	14.63	37.78	18.75	15.69	5	9.09	20	50	14.29	13.33	33.33	48.78
45769662	6.25	0	9.09	0	8.7	0	1.92	5	0	0	0	0	3.12	3.85	15.91
45769667	0	0	0	0	11.43	0	3.53	6.25	0	0	11.11	0	3.45	14.29	34.29
45769676	6.67	10	0	14.29	9.76	6.67	13.13	15	16.67	0	12.5	0	6.45	12.5	46.51
45769686	0	0	0	0	0	0	3.23	9.52	0	0	0	0	2.94	10.34	20
45769693	5.56	0	0	0	4	5.56	0	9.52	0	33.33	10	0	5.71	3.57	15.56
45769695	16.67	0	25	0	8.33	10.53	0	13.64	7.69	33.33	11.11	12.5	9.38	13.79	16.28
45769743	0	0	0	0	0	0	1.18	0	0	20	0	0	15.38	0	5.26
45769745	5.88	0	10	0	2.27	0	2	4.76	0	25	10	0	12.9	0	9.3
45769752	15.38	0	20	5.26	2.44	0	6.98	5	0	0	40	20	21.43	19.05	9.76
45769791	0	0	0	0	4.35	0	2.88	0	0	28.57	10	0	12.9	0	7.5
45769801	0	0	0	0	4.65	15.79	7.29	14.29	22.22	20	11.11	0	10	26.92	14.63
45769823	0	0	9.09	0	4.65	5.88	5.88	23.81	0	0	0	12.5	8.82	6.9	13.95
45769861	11.76	11.11	9.09	2.44	3.92	0	0.93	0	0	0	0	0	2.94	7.14	2.38
45769866	5.56	0	0	0	2.08	0	4.5	9.09	8.33	0	12.5	0	9.38	30.77	41.46
45769873	5.88	0	0	0	2.04	0	0.87	13.04	9.09	0	0	0	0	3.57	2.44
45769895	0	0	18.18	0	2.13	0	8.25	0	0	0	11.11	0	12.12	44	19.05
45769898	5.88	0	0	10.81	4.44	0	4.49	5	7.69	0	11.11	0	10.34	5.56	10.53
45769903	0	0	10	5.71	2.38	0	3.33	15.79	18.18	0	0	40	20	40	40.54
45769907	22.22	20	0	10	16.33	5	8.33	25	16.67	0	50	71.43	38.89	50	53.85
45769913	0	0	0	0	0	0	0.93	0	0	0	0	14.29	6.25	20.83	12.5
45769925	0	0	0	0	7.69	13.33	12.77	5.88	0	50	14.29	0	25.81	12	12.82
45769934	5.26	0	0	2.27	0	0	0.93	4.76	0	0	0	12.5	13.89	14.81	52.38
45769952	0	0	0	2.56	4.55	0	2.78	5	0	20	30	14.29	5.71	17.24	43.59
45769954	6.67	16.67	11.11	6.67	7.14	0	6.45	11.11	0	0	33.33	40	14.29	36.36	35.29
45769963	0	0	0	3.85	0	0	7.29	6.25	0	66.67	12.5	0	12	0	17.65
45769971	0	0	9.09	2.5	12.2	6.25	8.91	9.52	0	50	33.33	0	12.12	29.63	35
45769995	6.25	0	0	3.23	0	0	4.65	0	18.18	0	0	0	12	5	24.24
45770014	0	0	0	2.38	4.17	0	3.77	15	0	25	0	0	17.14	0	28.21
45770016	5.26	0	9.09	0	2.04	0	4.63	18.18	0	20	12.5	0	14.29	3.33	34.15
45770023	0	10	0	2.44	0	0	0	4.76	14.29	50	20	0	11.43	6.67	5
45770040	10.53	0	0	2.44	0	0	2.65	0	8.33	14.29	0	0	3.03	0	9.09
45770069	5.88	0	0	0	2.17	0	2	4.76	7.69	40	11.11	14.29	9.38	0	27.78
45770077	0	0	0	0	3.92	5.56	3.74	0	7.14	28.57	10	0	10.81	3.7	4.55
45770092	7.14	0	0	0	0	0	3.26	0	14.29	40	25	20	10.34	5	67.65
45770108	15.79	0	0	2.56	1.96	5.56	4.95	14.29	0	33.33	10	12.5	22.22	26.67	48.84
45770112	10.53	0	0	0	0	0	5.66	0	0	40	11.11	12.5	8.82	6.9	4.76
45770117	15.79	0	18.18	7.14	1.96	11.11	3.81	0	0	40	10	0	12.12	11.54	15.38
45770156	0	0	8.33	2.27	10.42	5	6.19	13.64	0	25	11.11	25	5.71	18.52	40.54
45770176	0	10	0	0	4.35	0	1.85	5	0	33.33	0	0	10.34	4.55	7.69
45770271	0	0	12.5	5.56	8.7	0	9.18	5.88	7.69	33.33	25	0	3.12	8	20
45770288	17.65	0	0	0	0	0	4.08	14.29	0	0	0	0	0	3.23	25.71
45770295	0	0	0	5.26	0	0	2.08	0	0	0	0	0	0	10.71	39.39
45770299	0	0	0	2.78	2.33	0	5.21	0	0	0	11.11	0	3.33	8.33	20
45770302	5.56	0	0	2.63	0	0	1.85	8.7	16.67	0	11.11	12.5	14.29	16.13	32.43
45770306	0	0	9.09	0	0	0	2.88	4.35	0	0	11.11	0	5.41	10	25.71
45770308	22.22	22.22	10	0	4	0	9.01	4.35	21.43	28.57	37.5	0	2.86	18.75	40.54
45770314	5.88	0	0	7.69	2.22	0	2.83	4.55	0	0	0	14.29	6.06	7.69	5.88
45770329	0	0	0	2.44	12.24	5.26	8.18	0	14.29	16.67	30	0	0	19.23	44.74
45770333	0	0	40	7.14	16.67	5.56	4.42	14.29	7.14	0	30	12.5	8.57	17.24	18.42
45770343	14.29	0	0	0	4.76	7.69	4.81	0	9.09	14.29	0	20	3.03	10.71	26.47
45770349	21.05	16.67	44.44	10.53	37.84	7.14	16.49	26.32	16.67	66.67	0	16.67	12.9	14.81	33.33
45770372	0	0	0	0	10.2	6.67	3.7	9.09	16.67	0	33.33	33.33	8.82	13.33	44.12
45770382	5.26	0	0	4.65	4.08	0	1.8	9.09	0	12.5	0	25	2.78	6.67	55.56
45770386	0	0	10	0	2.44	0	5.38	0	0	14.29	0	20	2.86	30.77	60.61
45770391	0	0	0	0	4.17	0	5.5	4.55	0	14.29	0	0	3.12	6.45	24.32
45770409	0	10	0	0	0	5.56	0	0	0	0	0	50	2.94	10	35.9
45770416	0	0	0	0	6	0	0.91	9.09	8.33	0	0	12.5	2.7	6.25	47.22
45770418	0	0	0	0	2	0	0	4.76	14.29	0	0	14.29	0	0	37.5
45770430	0	10	0	2.27	4.17	0	1.87	14.29	0	0	0	0	0	0	20.59
45770437	6.67	0	20	4.88	9.76	11.76	14.85	15.79	0	0	11.11	0	11.76	17.24	32.14
45770456	0	0	16.67	0	2.13	5.88	5.1	5	9.09	14.29	11.11	0	15.15	19.23	13.89
45770464	5.26	0	0	0	2.33	6.25	9.09	5.26	27.27	16.67	14.29	16.67	12.9	28.57	45.71
45770470	0	0	8.33	2.38	7.84	11.11	3.77	0	0	0	10	0	7.89	0	0
45770496	0	0	0	0	1.96	0	0.91	0	7.14	16.67	40	14.29	0	14.29	57.14
45770498	0	0	8.33	0	2.5	5.88	0	11.76	0	16.67	12.5	0	3.45	7.41	43.24
45770502	0	27.27	14.29	7.32	17.39	0	1.87	8.7	0	0	0	14.29	3.12	3.23	13.89
45770513	0	0	9.09	4.65	4.17	0	2.73	4.55	0	14.29	0	14.29	5.26	19.35	40
45770516	0	0	8.33	2.33	5.77	5.26	2.78	15	0	12.5	10	0	2.63	9.68	37.84
45770526	0	12.5	27.27	0	13.95	0	5.77	10.53	0	0	10	0	2.78	10.71	40.54
45770538	0	22.22	0	10	4.08	0	8.82	11.11	0	0	0	25	12.5	7.14	30.3
45770541	0	20	0	0	4.08	0	8.65	4.76	7.69	0	0	40	2.86	10.71	31.43
45770571	0	0	16.67	4.65	4.17	0	3.64	0	7.69	0	11.11	28.57	5.26	17.24	38.89
45770574	5.56	10	9.09	4.76	12.24	0	3.54	0	7.69	12.5	33.33	16.67	5.56	21.43	45.95
45770579	5.26	10	0	0	1.96	0	0	4.35	0	0	0	0	0	3.57	27.78
45770592	0	0	0	2.44	2.04	0	6.6	9.09	8.33	25	0	0	2.94	3.33	25.71
45770595	10.53	0	10	9.09	4.08	12.5	4.95	15.79	0	25	0	12.5	5.88	3.57	24.32
45770614	0	9.09	0	10.26	2.08	0	9.71	15	0	0	11.11	0	0	7.41	58.82
45770620	0	10	0	2.33	0	7.14	2.91	0	10	0	0	0	2.86	7.41	50
45770644	0	0	0	2.78	9.09	5.26	2	0	0	0	0	16.67	0	3.33	60
45770655	0	0	18.18	2.33	4.08	0	2.04	15.79	0	0	0	0	2.78	0	26.32
45770668	5.26	0	8.33	0	4.17	11.76	3.64	9.09	0	0	11.11	0	2.86	3.7	16.67
45770699	5.56	0	9.09	2.44	0	5.88	0.99	15	0	0	12.5	0	0	3.57	10.81
45770704	0	9.09	0	0	0	11.76	0	5	7.69	0	0	0	6.25	0	8.57
45770710	5.26	0	8.33	2.27	5.88	0	3.54	4.76	0	0	0	0	2.86	3.12	35.9
45770726	11.76	20	0	11.9	18.75	35.29	16.98	10.53	16.67	20	14.29	42.86	30.56	50	57.14
45770740	0	0	0	0	4	0	1.82	4.76	0	0	0	0	0	0	29.73
45770745	0	0	16.67	2.86	6.67	0	2.97	0	10	0	0	0	3.33	8.7	32.26
45770751	5.56	0	10	2.33	6.82	12.5	4.67	0	9.09	0	0	0	0	0	32.26
45770785	0	0	0	5.71	0	0	6.19	0	0	16.67	0	0	3.57	11.54	38.71
45770789	0	0	0	6.98	1.92	11.76	2.73	4.55	0	12.5	0	0	7.89	6.45	17.95
45770794	0	0	0	0	4.26	0	5.88	0	0	14.29	0	0	2.78	3.12	8.11
45770801	0	0	0	2.56	2.04	0	3.7	0	0	0	0	0	0	0	23.53
45770805	0	9.09	0	0	4.17	5.88	3.92	4.76	0	0	0	0	2.7	0	52.5
45770811	5.88	0	16.67	2.5	2.5	6.25	0.96	5	0	0	12.5	0	2.78	0	17.95
45770831	0	11.11	0	4.55	6.82	5.88	1.98	0	9.09	0	0	0	2.86	3.45	29.41
45770853	0	12.5	0	0	2.33	0	4.21	5.88	0	0	11.11	0	3.23	3.57	8.11
45770861	0	0	0	0	0	5.26	3.64	4.55	0	0	10	0	2.7	0	21.05
45770872	37.5	55.56	18.18	27.91	36.36	43.75	25	21.05	8.33	0	40	33.33	35.29	36.67	37.14
45770886	0	0	0	0	0	0	0	5.26	0	0	0	0	0	7.14	29.41
45770894	5.56	0	0	0	0	0	5.5	0	0	12.5	0	0	0	3.45	74.36
45770904	0	50	40	2.78	11.63	0	6.19	5.26	0	0	0	50	3.45	26.09	45.71
45770918	6.67	11.11	10	2.7	10	0	3.33	6.25	0	0	0	0	6.67	13.64	45.45
45770927	0	11.11	27.27	7.69	4.65	0	0	11.11	15.38	16.67	0	25	17.65	7.14	62.5
45770929	0	11.11	9.09	4.88	2.63	0	1.94	11.11	0	25	14.29	28.57	17.14	16	62.5
45770934	0	0	0	11.63	7.84	0	2.83	0	0	12.5	0	0	9.09	9.68	35
45770936	5.88	0	9.09	14.29	4.17	0	1.82	0	9.09	0	0	0	7.89	6.45	18.42
45770939	5.56	0	0	2.5	6.52	0	0.94	13.64	0	12.5	0	14.29	13.51	16.67	40
45770942	5.88	0	9.09	5.26	11.63	0	7.55	5	0	14.29	20	57.14	12.9	40.74	52.63
45770952	7.14	10	0	0	9.09	0	5	11.11	0	40	14.29	50	10	23.81	53.12
45770962	11.76	0	0	7.69	2.13	5.56	5.88	5.56	0	12.5	20	28.57	16.67	32.14	45.45
45770966	22.22	9.09	36.36	12.5	16	17.65	11.32	31.82	0	14.29	0	28.57	31.58	31.25	56.41
45770993	7.14	0	0	0	2.22	0	9	10.53	8.33	0	11.11	0	3.03	16.13	50
45770996	7.14	0	0	0	6.67	0	5.43	0	0	0	11.11	0	2.94	3.7	35.48
45771022	22.22	40	25	9.52	33.33	26.67	25.74	47.37	20	66.67	44.44	42.86	37.14	48.15	62.86
45771042	11.11	18.18	27.27	2.22	10.87	11.11	13.46	13.64	25	14.29	22.22	16.67	24.32	17.24	37.84
45771046	23.08	14.29	0	0	11.11	16.67	8.33	0	0	16.67	33.33	40	6.45	16.67	24.14
45771086	26.67	12.5	0	3.23	67.57	9.09	35.44	12.5	33.33	0	11.11	33.33	0	14.29	47.37
45771090	64.71	57.14	50	33.33	80.56	80	57.61	70.59	57.14	85.71	33.33	71.43	29.03	65.38	57.14
45771112	50	11.11	30	14.63	36.36	35.71	50.94	33.33	16.67	14.29	0	28.57	2.78	11.11	55.56
45771120	37.5	10	20	2.44	30	12.5	19.8	45.45	33.33	0	0	0	2.7	0	61.54
45771130	25	12.5	11.11	15.38	13.95	17.65	9.38	36.36	30	0	0	28.57	5.26	13.79	44.12
45771140	5.56	0	30	2.44	4.35	6.25	4.21	10.53	16.67	0	0	14.29	0	21.43	12.5
45771170	15.38	0	0	6.06	32.5	18.75	10.53	6.25	15.38	100	12.5	28.57	31.43	27.27	52.94
45771195	18.75	27.27	0	19.05	50	33.33	15.69	45	23.08	66.67	0	57.14	29.41	44	71.43
45771241	77.78	37.5	16.67	27.03	91.84	56.25	89.11	90	75	42.86	0	33.33	20	86.21	63.89
45771249	88.24	81.82	83.33	85.71	96.08	73.33	84.62	80	84.62	12.5	11.11	25	22.86	93.75	74.36
45771273	86.67	77.78	70	90	95.65	66.67	89.69	84.21	100	42.86	14.29	42.86	25	91.3	47.06
45771365	42.11	0	25	19.51	92.16	13.33	18.81	61.11	66.67	42.86	0	16.67	29.41	33.33	74.29
45771372	38.46	100	88.89	81.48	93.55	46.67	28.41	55.56	62.5	33.33	16.67	50	25.93	73.33	32.14
45771389	83.33	66.67	100	90.24	85.71	87.5	83.18	94.74	100	75	77.78	50	82.86	89.29	84.21
45771424	100	100	80	100	97.83	100	96.3	100	100	87.5	100	100	100	96.77	100
45771426	94.44	88.89	90	94.87	100	100	91.74	100	100	100	100	100	93.55	100	97.44
45771436	89.47	88.89	100	100	93.88	93.33	97.12	95.24	100	100	100	100	94.59	96.77	94.74
45771446	100	90	90.91	100	97.92	93.75	99.08	100	100	100	100	100	100	89.29	100
45771452	94.12	88.89	88.89	92.5	97.73	84.21	96.08	95	72.73	100	100	100	100	100	97.22
45771454	94.44	88.89	100	97.37	97.78	94.44	100	100	83.33	100	100	100	100	100	97.37
45771457	100	90	100	97.67	95.83	100	97.3	90.48	84.62	100	100	87.5	97.3	100	95
45771467	84.21	100	91.67	90.7	93.48	100	88.5	81.82	92.31	50	50	0	16.67	96.88	100
45771501	76.47	90.91	100	100	96.08	88.89	68.18	78.26	100	71.43	22.22	57.14	36.84	100	97.5
45771506	87.5	100	100	95.24	98	91.67	77.08	100	90	75	71.43	66.67	66.67	100	95
45771508	66.67	90.91	88.89	87.5	85.71	94.12	72.04	78.95	100	83.33	88.89	100	87.5	100	86.49
45771517	50	72.73	63.64	90.24	89.8	73.68	62.89	40	58.33	40	0	37.5	31.43	84.38	45.95
45771532	47.37	66.67	33.33	26.32	98.08	66.67	77.48	57.89	76.92	0	22.22	0	34.29	87.1	52.78
45771540	50	85.71	100	82.14	85.19	41.67	63.75	75	42.86	75	100	100	88	100	78.26
45771600	94.44	100	100	97.78	98.04	94.74	79.09	100	90.91	71.43	100	87.5	97.14	96.88	97.44
45771615	57.89	87.5	63.64	66.67	71.15	78.95	78.57	90	91.67	85.71	80	87.5	77.14	100	97.5
45771619	73.33	81.82	54.55	85.37	75.56	88.89	73.87	85.71	91.67	62.5	55.56	57.14	71.43	92.86	69.23
45771636	62.5	90	91.67	97.73	98.08	80	58.82	65	92.31	85.71	90	100	87.88	96.77	51.43
45771642	76.47	100	100	90.48	97.96	80	62.63	80.95	92.31	100	100	100	94.12	96.67	71.43
45771655	75	100	83.33	95.45	98	94.12	52.34	86.36	100	100	100	85.71	91.67	93.1	81.08
45771657	77.78	100	90.91	97.73	98.04	87.5	42	90	100	100	100	87.5	91.89	100	92.31
45771683	83.33	87.5	100	80.95	79.07	82.35	72.83	92.86	83.33	85.71	87.5	83.33	100	92.59	53.12
45771692	72.22	90.91	81.82	80.49	88	73.68	90	72.73	75	87.5	100	85.71	91.67	96.77	87.18
45771696	60	100	91.67	68.42	84.62	94.12	87.5	66.67	66.67	100	100	100	82.35	92.86	89.19
45771701	41.18	100	54.55	76.74	87.23	38.89	55.66	55	66.67	100	80	100	85.29	96.55	60.53
45771705	44.44	90.91	91.67	91.11	97.87	52.94	47.62	80	84.62	100	70	100	88.57	96.67	58.97
45771731	72.22	100	91.67	100	100	80	94	90.48	91.67	100	90	100	96.88	92.31	89.19
45771736	100	100	100	95.45	94.12	94.12	63.37	90.48	100	100	100	100	97.14	100	94.44
45771743	61.11	100	90.91	88.37	96	78.57	71.43	76.19	81.82	85.71	100	85.71	84.85	89.29	83.78
45771749	94.44	90.91	100	92.5	98.08	89.47	69.72	95.24	91.67	100	100	87.5	94.12	100	76.32
45771755	88.89	100	90.91	92.11	91.67	87.5	89.52	86.36	92.31	83.33	88.89	71.43	91.18	96.55	72.22
45771761	94.74	100	90.91	100	91.49	100	93.52	78.26	100	100	100	75	94.59	93.75	77.5
45771767	86.67	100	100	97.78	95.92	76.47	76.85	86.36	100	75	100	75	83.78	87.1	51.28
45771775	100	90	90.91	100	95.24	100	93.46	90.48	100	100	88.89	100	94.44	93.55	97.14
45771791	64.71	88.89	81.82	90.24	95.92	94.12	73.87	84.21	92.31	100	80	100	97.22	96.88	81.08
45771795	88.24	90	100	92.5	90.48	100	85.44	83.33	100	100	87.5	75	90.32	96.43	97.14
45771813	66.67	87.5	83.33	90.7	94.12	58.82	37	27.27	91.67	100	87.5	87.5	91.89	85.71	62.16
45771828	53.85	100	100	82.05	93.62	53.33	25.56	47.37	46.15	85.71	100	85.71	97.06	82.76	59.38
45771867	93.75	90.91	90.91	90.91	100	82.35	88.57	83.33	100	100	88.89	85.71	97.3	93.55	97.44
45771872	66.67	90.91	100	92.31	97.78	82.35	84.47	76.19	91.67	100	87.5	66.67	93.94	92.59	94.59
45771880	70.59	100	100	92.5	95.45	56.25	92.93	86.36	92.31	100	100	100	91.67	90	57.89
45771896	94.74	88.89	90.91	79.07	93.75	84.21	63.21	100	100	100	100	100	100	100	91.89
45771908	84.21	100	100	97.73	100	88.89	67.39	95.24	100	100	85.71	100	100	96.43	82.5
45772031	63.16	72.73	90.91	86.36	92	88.24	79.65	75	63.64	85.71	90	87.5	84.21	90.62	75.68
45772225	86.67	100	80	87.5	95.92	64.71	77.88	86.67	83.33	87.5	90	100	91.89	100	69.23
45772355	100	100	100	95.35	98	100	97.2	100	100	100	100	100	94.29	100	71.05
45772406	76.47	100	90.91	100	97.92	92.86	84.16	90	100	71.43	100	100	90.91	100	78.38
45772422	77.78	100	80	95	97.92	56.25	96.97	55	66.67	100	85.71	66.67	86.11	92.59	22.22
45772486	93.75	100	87.5	94.87	37.84	87.5	92.16	95	100	50	0	0	17.86	36.36	53.85

## Sheet: Supplementary Table 4
Supplementary Table 4. Subregions within the SIX5-DMPK lowly methylated region (LMR) and their methylation profiles.
Chromosome	Start	End	Cluster	Key Locus Name	Average Methylation Rate	P-value	Regression line slope
chr19	45766633	45766778	4		85.3522	0.0311606	-0.79951
chr19	45766824	45766920	4		87.3848	0.636873	-0.112902
chr19	45766932	45767020	4		85.9313	0.836089	0.0816553
chr19	45767022	45767086	4		88.5026	0.0973397	-0.523901
chr19	45767114	45767207	4		88.279	0.0046887	-1.05846
chr19	45767253	45767390	4		85.6445	0.228058	-0.471123
chr19	45767442	45767509	4		82.5589	0.0339885	-1.46969
chr19	45767511	45767598	4		65.4522	0.00160539	-2.60562
chr19	45767621	45767658	4		50.9269	0.670833	-0.394369
chr19	45767675	45767812	4		41.7718	0.749915	0.252184
chr19	45767823	45767861	4		39.9083	0.694018	0.360038
chr19	45767874	45767904	3		24.7864	0.791403	0.18599
chr19	45767927	45767955	3		14.5069	0.00968433	1.07713
chr19	45767973	45768029	3		16.4117	0.00924469	1.24231
chr19	45768053	45768075	1		10.0411	0.390619	0.35869
chr19	45768079	45768122	1		8.09087	0.00376738	1.20591
chr19	45768130	45768164	3		9.68333	0.000422721	1.41277
chr19	45768174	45768207	3		8.86213	9.72922e-06	2.25663
chr19	45768213	45768285	2		6.99239	3.92097e-05	1.33962
chr19	45768301	45768318	3		7.5816	8.77269e-05	2.00862
chr19	45768324	45768348	1		5.6494	0.00121452	1.34297
chr19	45768373	45768411	1		5.31467	0.0271318	0.726625
chr19	45768421	45768458	3		7.12747	0.000217234	1.82971
chr19	45768460	45768489	3		9.08873	3.26314e-06	2.15691
chr19	45768493	45768532	1		6.74307	0.0594877	0.518189
chr19	45768535	45768569	3		7.6962	6.5051e-05	1.7864
chr19	45768580	45768610	3		10.6037	4.78678e-05	2.16794
chr19	45768616	45768644	1		4.9138	0.0152555	0.818278
chr19	45768653	45768688	1	Locus 1	7.574	0.000402109	1.44882
chr19	45768694	45768718	2		6.30473	4.4951e-05	1.5486
chr19	45768722	45768776	3		7.67387	6.79912e-05	1.53737
chr19	45768779	45768809	2		6.77607	0.00550389	0.881701
chr19	45768815	45768930	1		7.09387	0.0168924	0.88911
chr19	45768943	45768986	1		4.63973	0.11658	0.413089
chr19	45768994	45769093	3		9.41613	0.000977884	1.24892
chr19	45769095	45769175	3		10.1626	0.00133888	1.67702
chr19	45769194	45769234	3		8.3544	8.33847e-05	1.58875
chr19	45769274	45769308	3		9.82893	0.000611212	1.41681
chr19	45769319	45769385	3		10.9893	0.000876216	2.08828
chr19	45769396	45769419	3		10.1801	2.24747e-05	3.7635
chr19	45769439	45769473	3		10.9628	1.68011e-06	3.13505
chr19	45769477	45769532	2		6.8728	6.77609e-05	1.27759
chr19	45769547	45769599	3		11.2449	0.000111148	2.41359
chr19	45769604	45769652	3		9.0502	3.25371e-05	1.59947
chr19	45769662	45769695	1		8.09433	0.00347347	1.48136
chr19	45769743	45769823	2		7.1484	0.00285905	0.790505
chr19	45769861	45769903	3		9.29233	1.9674e-06	2.23253
chr19	45769907	45769954	3	Locus 3	13.5007	1.63892e-06	3.26884
chr19	45769963	45770023	2		8.6852	0.000121067	1.87268
chr19	45770040	45770112	2		6.68067	3.66069e-06	1.99869
chr19	45770117	45770295	1		7.32693	0.00309539	1.10567
chr19	45770299	45770329	2		6.77153	9.67362e-05	1.06476
chr19	45770333	45770386	3		12.7117	2.39161e-05	2.46148
chr19	45770391	45770437	1		5.81687	0.00402962	0.831854
chr19	45770456	45770502	3		9.11633	4.01633e-06	2.51124
chr19	45770513	45770571	3		8.5964	2.13599e-06	1.93514
chr19	45770574	45770620	1		5.43567	0.0010727	0.671052
chr19	45770644	45770710	1		5.08087	0.000804239	0.706827
chr19	45770726	45770789	2	Locus 2	7.34507	2.13894e-05	1.17209
chr19	45770794	45770853	1		4.75087	0.164265	0.394031
chr19	45770861	45770918	3		11.7107	0.000700227	2.16307
chr19	45770927	45770942	3		12.1952	5.4091e-05	2.56483
chr19	45770952	45771022	3		18.6075	9.63862e-06	2.93892
chr19	45771042	45771120	4		37.8185	0.557038	-0.562725
chr19	45771130	45771249	4		52.4083	0.834053	0.221804
chr19	45771273	45771426	4		82.8365	0.611942	0.302054
chr19	45771436	45771467	4		95.6175	0.0518952	0.343404
chr19	45771501	45771540	4		85.3377	0.27221	0.725648
chr19	45771600	45771655	4		87.1214	0.786709	0.090867
chr19	45771657	45771705	4		86.5095	0.155793	0.537361
chr19	45771731	45771761	4		90.3687	0.48182	-0.187832
chr19	45771767	45771828	4		90.4047	0.44516	-0.447996
chr19	45769995	45770117	2	CTCF2	6.6684	1.04111e-05	1.78495
chr19	45770308	45770541	3	CTCF1	9.12768	1.52757e-06	1.86616
